# Supplementary material for: Chromatin profiling identifies chondrocyte-specific Sox9 enhancers important for skeletal development
Source: JCI Insight. 2024 Jun 10;9(11):e175486. doi: 10.1172/jci.insight.175486 (PMC11382882; doi:10.1172/jci.insight.175486)
Supplement: Supplemental table 6 [file jciinsight-9-175486-s023.xlsx]

## Sheet: Cho VS DF(Fold>2)
Supplementary Table S6
Genes upregulated over 2-fold in primary chondrocytes compared to primary dermal fibroblasts
		Chondrocyte vs Dermal_ Fibroblast			Chondrocyte	Dermal_ Fibroblast	Chondrocyte	Dermal_ Fibroblast
Rank	gene name	Fold Change(>2)	Description	NCBI Gene ID [uid]	Normalized FPKM	Normalized FPKM	Normalized Count	Normalized Count
1	Col2a1	166330	"collagen, type II, alpha 1"	12824	16633	0	1458070	0
2	Col9a1	13836	"collagen, type IX, alpha 1"	12839	1383.6	0.0183797	93357.3	0.984428
3	Lect1	13780.4	leukocyte cell derived chemotaxin 1	16840	1378.04	0	31280.2	0
4	Comp	6120.6	cartilage oligomeric matrix protein	12845	612.06	0.0958264	25150.8	3.93771
5	3110079O15Rik	4858.63	RIKEN cDNA 3110079O15 gene	73234	485.863	0	2236.46	0
6	Acan	4324.46	aggrecan	11595	1123.1	0.259709	148999	34.455
7	Col9a2	4233.08	"collagen, type IX, alpha 2"	12840	885.925	0.209286	41671.6	9.84428
8	Ucma	3436.54	upper zone of growth plate and cartilage matrix associated	68527	343.654	0	4214.67	0
9	Hapln1	2812.11	hyaluronan and proteoglycan link protein 1	12950	281.211	0.0218917	25291.1	1.96886
10	Epyc	2804.89	epiphycan	13516	280.489	0.0351191	7862.41	0.984428
11	Col11a2	2374.47	"collagen, type XI, alpha 2"	12815	1026.91	0.432479	102850	43.3148
12	Cytl1	1984.61	cytokine-like 1	231162	198.461	0	2801.38	0
13	Col10a1	1932.02	"collagen, type X, alpha 1"	12813	193.202	0.0545171	10466.1	2.95328
14	Col9a3	1840.22	"collagen, type IX, alpha 3"	12841	926.246	0.503335	45289.1	24.6107
15	Susd5	1641.47	sushi domain containing 5	382111	164.147	0.0579122	11161.1	3.93771
16	Matn3	1299.49	matrilin 3	17182	196.746	0.151402	10234.1	7.87542
17	Mia	1151.33	melanoma inhibitory activity	12587	115.133	0	754.566	0
18	Mgp	1034.87	matrix Gla protein	17313	2565.27	2.47884	18337.6	17.7197
19	Ncmap	908.329	noncompact myelin associated protein	230822	90.8329	0.0858912	2369.62	1.96886
20	Mfi2	895.717	antigen p97 (melanoma associated) identified by monoclonal antibodies 133.2 and 96.5	30060	89.5717	0.0135246	6519.73	0.984428
21	Clec3a	834.118	"C-type lectin domain family 3, member a"	403395	83.4118	0	4208.62	0
22	Ppp1r1b	662.15	"protein phosphatase 1, regulatory (inhibitor) subunit 1B"	19049	145.003	0.218988	3911.03	5.90657
23	Mir466i	653.028	microRNA 466i	100316665	65.3028	0	1.00878	0
24	Mir8097	630.616	microRNA 8097	102465888	63.0616	0	0.813397	0
25	Matn1	616.237	"matrilin 1, cartilage matrix protein"	17180	61.6237	0	2046.81	0
26	Snora7a	356.826	"small nucleolar RNA, H/ACA box 7A"	100217451	35.6826	0	1.00878	0
27	Alx1	337.634	ALX homeobox 1	216285	33.7634	0.0465044	1429.44	1.96886
28	Rab11fip4	311.802	RAB11 family interacting protein 4 (class II)	268451	31.1802	0	1697.77	0
29	Sim2	294.128	single-minded homolog 2 (Drosophila)	20465	29.4128	0	1888.43	0
30	Fgfr3	266.933	fibroblast growth factor receptor 3	14184	188.807	0.707319	13705.3	52.1747
31	Col11a1	251.777	"collagen, type XI, alpha 1"	12814	1585.22	6.29612	207951	825.935
32	A2m	251.336	alpha-2-macroglobulin	232345	25.1336	0.0832227	2081.11	6.89099
33	Slc38a3	214.389	"solute carrier family 38, member 3"	76257	21.4389	0	890.751	0
34	Gm10754	206.279	predicted gene 10754	100038699	20.6279	0	543.731	0
35	Acox2	183.211	"acyl-Coenzyme A oxidase 2, branched chain"	93732	18.3211	0	764.654	0
36	Proser2	174.879	proline and serine rich 2	227545	17.4879	0.081145	1071.32	4.92214
37	Chad	160.883	chondroadherin	12643	23.6999	0.147311	633.512	3.93771
38	Pla2g5	151.222	"phospholipase A2, group V"	18784	15.1222	0.0300896	495.31	0.984428
39	Scrg1	116.82	scrapie responsive gene 1	20284	50.9706	0.436318	460.003	3.93771
40	Efcab1	114.258	EF hand calcium binding domain 1	66793	13.251	0.115974	224.957	1.96886
41	Lcn2	112.08	lipocalin 2	16819	74.3783	0.663616	882.681	7.87542
42	Ibsp	108.858	integrin binding sialoprotein	15891	10.8858	0.0304386	352.063	0.984428
43	Smpd3	102.436	"sphingomyelin phosphodiesterase 3, neutral"	58994	29.703	0.289967	2722.69	26.5795
44	Fbln7	89.2887	fibulin 7	70370	26.3348	0.29494	1318.47	14.7664
45	Stk32b	83.3197	serine/threonine kinase 32B	64293	8.33197	0.0328519	499.345	1.96886
46	Bmp5	80.3563	bone morphogenetic protein 5	12160	22.0824	0.274806	949.26	11.8131
47	Prss35	78.3351	"protease, serine 35"	244954	16.1802	0.206551	694.039	8.85985
48	Pantr1	76.9222	"POU domain, class 3, transcription factor 3 adjacent noncoding transcript 1"	66297	7.69222	0	47.4126	0
49	B4galnt3	76.896	"beta-1,4-N-acetyl-galactosaminyl transferase 3"	330406	7.6896	0.0385809	392.415	1.96886
50	Amd1	75.5487	S-adenosylmethionine decarboxylase 1	11702	7.55487	0.0273756	419.928	1.52164
51	Plb1	73.5259	phospholipase B1	665270	7.35259	0.0228461	80.7022	1.96886
52	Asb4	64.302	ankyrin repeat and SOCS box-containing 4	65255	8.87631	0.138041	506.406	7.87542
53	Kctd4	61.2612	potassium channel tetramerisation domain containing 4	67516	6.12612	0.0189185	318.774	0.984428
54	B4galnt2	59.5136	"beta-1,4-N-acetyl-galactosaminyl transferase 2"	14422	10.588	0.177909	761.627	12.7976
55	Colgalt2	56.2142	collagen beta(1-O)galactosyltransferase 2	269132	10.8544	0.19309	774.741	13.782
56	Sct	56.1335	secretin	20287	5.61335	0	31.2721	0
57	Cmtm5	55.5296	CKLF-like MARVEL transmembrane domain containing 5	67272	14.8691	0.267769	170.483	1.96886
58	Stk26	55.0343	serine/threonine kinase 26	70415	27.7136	0.50357	921.014	16.7353
59	Fam101a	54.9088	"family with sequence similarity 101, member A"	73121	24.3167	0.442856	648.644	11.8131
60	Foxc1	50.9332	forkhead box C1	17300	19.2985	0.378898	1353.78	26.5795
61	Panx3	49.1873	pannexin 3	208098	24.8887	0.505998	1065.27	21.6574
62	Extl1	48.0487	exostoses (multiple)-like 1	56219	35.2533	0.7337	2554.23	53.1591
63	Scin	47.5677	scinderin	20259	31.7007	0.666433	1634.22	34.455
64	Trpv4	46.2695	"transient receptor potential cation channel, subfamily V, member 4"	63873	48.0273	1.03799	2687.38	58.0812
65	Eps8l2	45.2125	EPS8-like 2	98845	27.7316	0.613361	1468.78	32.4861
66	Cdsn	44.2781	corneodesmosin	386463	268.536	6.06476	12292	277.609
67	Crispld1	44.1223	cysteine-rich secretory protein LCCL domain containing 1	83691	21.5798	0.489091	1520.23	34.455
68	Rlbp1	43.8429	retinaldehyde binding protein 1	19771	6.0914	0.138937	224.957	4.92214
69	Kcns1	43.4764	"K+ voltage-gated channel, subfamily S, 1"	16538	4.34764	0	201.756	0
70	Tox	43.0388	thymocyte selection-associated high mobility group box	252838	25.9364	0.602628	1271.06	29.5328
71	Mest	42.4192	mesoderm specific transcript	17294	449.376	10.5937	19649	462.674
72	Klf14	42.1645	Kruppel-like factor 14	619665	4.21645	0.0961372	215.878	4.92214
73	Itga10	40.6554	"integrin, alpha 10"	213119	20.5297	0.504969	1841.02	45.2837
74	Car12	39.7301	carbonic anhydrase 12	76459	15.7647	0.396795	1016.85	25.5951
75	Acsm3	39.3466	acyl-CoA synthetase medium-chain family member 3	20216	3.93466	0	174.519	0
76	Matn4	38.657	matrilin 4	17183	33.301	0.861449	1360.84	33.4705
77	Tspan32	38.4117	tetraspanin 32	27027	6.28265	0.163561	160.396	3.93771
78	Fry	37.8564	FRY microtubule binding protein	320365	16.5951	0.43837	3242.21	85.6452
79	4930452G13Rik	37.6296	RIKEN cDNA 4930452G13 gene	73989	3.76296	0.0612021	60.5267	0.984428
80	Sox5	36.183	SRY (sex determining region Y)-box 5	20678	7.35184	0.203185	958.339	26.5795
81	Atcayos	35.779	"ataxia, cerebellar, Cayman type, opposite strand"	69678	3.5779	0	7.06144	0
82	Loxl4	35.081	lysyl oxidase-like 4	67573	682.663	19.4596	66203.1	1887.15
83	Slc16a4	34.4567	"solute carrier family 16 (monocarboxylic acid transporters), member 4"	229699	7.40377	0.214872	271.361	7.87542
84	Slc16a14	34.0824	"solute carrier family 16 (monocarboxylic acid transporters), member 14"	71781	3.40824	0.0496414	135.176	1.96886
85	Dynap	34.0724	dynactin associated protein	75577	7.13051	0.209275	134.167	3.93771
86	Magel2	33.5711	"melanoma antigen, family L, 2"	27385	3.35711	0.035739	277.414	2.95328
87	Pcolce2	32.781	procollagen C-endopeptidase enhancer 2	76477	103.054	3.14371	3162.52	96.4739
88	D630003M21Rik	31.9716	RIKEN cDNA D630003M21 gene	228846	4.5776	0.143177	314.739	9.84428
89	S100b	31.2249	"S100 protein, beta polypeptide, neural"	20203	99.492	3.1863	2674.27	85.6452
90	Itih2	30.8106	"inter-alpha trypsin inhibitor, heavy chain 2"	16425	3.08106	0.0911118	166.448	4.92214
91	Sdk2	29.7173	sidekick cell adhesion molecule 2	237979	26.1212	0.87899	3100.98	104.349
92	Slc22a14	29.5603	"solute carrier family 22 (organic cation transporter), member 14"	382113	2.95603	0	108.948	0
93	Hoxa5	29.3586	homeobox A5	15402	18.7111	0.637329	578.03	19.6886
94	Gdf5	29.2049	growth differentiation factor 5	14563	2.94648	0.10089	115.001	3.93771
95	Fam180a	28.4229	"family with sequence similarity 180, member A"	208164	21.7806	0.766304	531.626	18.7041
96	Unc5c	28.2887	unc-5 netrin receptor C	22253	12.9994	0.459527	2206.2	77.7698
97	Gal	28.1802	galanin	14419	6.16045	0.218609	55.4828	1.96886
98	Hoxa2	28.1802	homeobox A2	15399	5.74014	0.203694	166.448	5.90657
99	Dlx5	27.9977	distal-less homeobox 5	13395	3.99591	0.142723	88.7724	2.95328
100	Sobp	27.9421	sine oculis-binding protein homolog (Drosophila)	109205	22.0571	0.789385	1952.99	69.8944
101	Dlk2	27.9011	delta-like 2 homolog (Drosophila)	106565	27.0856	0.970773	634.521	21.6568
102	Sorbs2	27.7682	sorbin and SH3 domain containing 2	234214	36.1831	1.30304	3937.26	141.758
103	Pitx3	27.6679	paired-like homeodomain transcription factor 3	18742	5.0389	0.182121	108.948	3.93771
104	Phlda2	27.6678	"pleckstrin homology like domain, family A, member 2"	22113	5.60877	0.202718	54.474	1.96886
105	Sox6	27.565	SRY (sex determining region Y)-box 6	20679	18.313	0.664358	2877.03	103.365
106	Col27a1	27.3694	"collagen, type XXVII, alpha 1"	373864	95.9665	3.50634	13229.1	483.354
107	Adamts3	27.0898	"a disintegrin-like and metallopeptidase (reprolysin type) with thrombospondin type 1 motif, 3"	330119	3.11777	0.11509	426.713	15.7508
108	Mecom	26.8197	MDS1 and EVI1 complex locus	14013	2.69734	0.100573	187.633	7.87542
109	Bfsp2	26.4324	"beaded filament structural protein 2, phakinin"	107993	2.64324	0.0781647	66.5793	1.96886
110	Npr3	26.2177	natriuretic peptide receptor 3	18162	11.1784	0.426369	1389.09	53.1591
111	Dnajc22	26.1093	DnaJ heat shock protein family (Hsp40) member C22	72778	2.61093	0	60.5267	0
112	Tmem56	25.9384	transmembrane protein 56	99887	2.59384	0.070557	289.519	7.87542
113	Hoxa3	25.7992	homeobox A3	15400	9.97916	0.386801	431.757	16.7353
114	Krt18	25.6429	keratin 18	16668	2.56429	0.089371	56.4916	1.96886
115	Adgrg2	25.3447	adhesion G protein-coupled receptor G2	237175	19.1072	0.753893	1584.79	62.0189
116	Gnmt	25.2309	glycine N-methyltransferase	14711	2.52309	0	38.3336	0
117	Sox8	25.1526	SRY (sex determining region Y)-box 8	20681	5.26442	0.209299	272.37	10.8287
118	Hhipl2	24.4414	hedgehog interacting protein-like 2	78772	2.44414	0	116.009	0
119	Pcsk6	24.3496	proprotein convertase subtilisin/kexin type 6	18553	93.8128	3.85275	7100.79	291.391
120	Calml3	24.3374	calmodulin-like 3	70405	8.51358	0.349814	191.668	7.87542
121	Moxd1	24.3302	"monooxygenase, DBH-like 1"	59012	78.6414	3.23226	4191.47	172.275
122	Igf2os	24.0243	"insulin-like growth factor 2, opposite strand"	111975	7.53105	0.313476	638.556	26.5795
123	Frmd7	23.8855	FERM domain containing 7	385354	2.38855	0.0478133	196.712	3.93771
124	Chadl	23.825	chondroadherin-like	214685	15.159	0.636264	656.714	27.564
125	Syne4	23.7638	"spectrin repeat containing, nuclear envelope family member 4"	233066	4.4205	0.186018	82.7198	3.93771
126	Fzd9	23.5689	frizzled class receptor 9	14371	18.4449	0.782596	649.653	27.564
127	Stfa2	23.4074	stefin A2	20862	2.34074	0	9.079	0
128	1700012B09Rik	23.0679	RIKEN cDNA 1700012B09 gene	69325	2.30679	0	20.1756	0
129	Foxa3	22.9118	forkhead box A3	15377	2.29118	0	77.6759	0
130	AI118078	22.7809	transmembrane protein 266	244886	2.27809	0.0724925	92.8076	2.95328
131	Cybrd1	22.6648	cytochrome b reductase 1	73649	8.17645	0.360756	758.601	33.4705
132	Rorc	22.5337	RAR-related orphan receptor gamma	19885	2.25337	0.0898945	100.878	3.93771
133	Gm5144	22.5061	predicted gene 5144	381002	2.25061	0	22.1931	0
134	Camk4	22.1878	calcium/calmodulin-dependent protein kinase IV	12326	2.2316	0.100578	502.371	22.6418
135	Papss2	21.9557	3'-phosphoadenosine 5'-phosphosulfate synthase 2	23972	248.497	11.3181	15627	711.741
136	Hoxa6	21.5194	homeobox A6	15403	7.05652	0.327914	63.553	2.95328
137	0610040J01Rik	21.3153	RIKEN cDNA 0610040J01 gene	76261	2.13153	0.0640023	65.5706	1.96886
138	Mgst2	21.3145	microsomal glutathione S-transferase 2	211666	15.0681	0.70694	104.913	4.92214
139	Adgrg6	21.2414	adhesion G protein-coupled receptor G6	215798	33.6358	1.5835	3931.21	185.072
140	Kcnq5	21.2047	"potassium voltage-gated channel, subfamily Q, member 5"	226922	2.12047	0.0315825	264.3	3.93771
141	Clec11a	21.0924	"C-type lectin domain family 11, member a"	20256	23.0996	1.09516	747.504	35.4394
142	Igf2	20.8766	insulin-like growth factor 2	16002	3297.17	157.936	216670	10415.2
143	Gpr84	20.7153	G protein-coupled receptor 84	80910	2.07153	0.0792757	51.4477	1.96886
144	Galnt3	20.3581	UDP-N-acetyl-alpha-D-galactosamine:polypeptide N-acetylgalactosaminyltransferase 3	14425	4.66328	0.229063	300.616	14.7664
145	Upk3b	20.2671	uroplakin 3B	100647	2.02671	0.0872556	68.5969	2.95328
146	Csn3	19.6335	casein kappa	12994	1.96335	0	50.4389	0
147	Scube1	19.4311	"signal peptide, CUB domain, EGF-like 1"	64706	4.88206	0.25125	699.083	35.4394
148	Slc8a3	19.3269	"solute carrier family 8 (sodium/calcium exchanger), member 3"	110893	3.03132	0.156845	266.317	13.782
149	Zim1	18.9937	"zinc finger, imprinted 1"	22776	43.4803	2.2892	2655.1	139.789
150	Ifitm10	18.9577	interferon induced transmembrane protein 10	320802	2.66465	0.140558	149.299	7.87542
151	1700013F07Rik	18.6855	RIKEN cDNA 1700013F07 gene	75504	1.86855	0	13.1141	0
152	Wnk4	18.4453	WNK lysine deficient protein kinase 4	69847	5.4659	0.296331	399.476	21.6574
153	Fibcd1	17.9598	fibrinogen C domain containing 1	98970	3.98541	0.221907	335.923	18.7041
154	Trpm5	17.8438	"transient receptor potential cation channel, subfamily M, member 5"	56843	1.78438	0.0127103	138.203	0.984428
155	Nkx3-2	17.7621	NK3 homeobox 2	12020	1.77621	0	40.3511	0
156	Syt8	17.6985	synaptotagmin VIII	55925	3.21289	0.181535	72.632	3.93771
157	5930403L14Rik	17.6766	RIKEN cDNA 5930403L14 gene	320939	3.42911	0.193991	348.028	19.6886
158	Myh14	17.5069	"myosin, heavy polypeptide 14"	71960	2.85281	0.162953	330.879	18.7041
159	Hapln3	17.4205	hyaluronan and proteoglycan link protein 3	67666	2.2721	0.130427	51.4477	2.95328
160	Gnat2	17.3944	"guanine nucleotide binding protein, alpha transducing 2"	14686	1.73944	0	50.4389	0
161	Rbp4	17.3363	"retinol binding protein 4, plasma"	19662	139.934	8.07172	1947.95	108.287
162	Thbs4	17.0665	thrombospondin 4	21828	66.5862	3.90157	3696.16	216.574
163	Hist1h3e	16.9839	"histone cluster 1, H3e"	319151	1.69839	0	8.07022	0
164	Dock8	16.7089	dedicator of cytokinesis 8	76088	8.39211	0.502255	1184.31	70.8788
165	Slc1a1	16.629	"solute carrier family 1 (neuronal/epithelial high affinity glutamate transporter, system Xag), member 1"	20510	1.6629	0.0606638	107.939	3.93771
166	Sh3tc2	16.6068	SH3 domain and tetratricopeptide repeats 2	225608	13.8323	0.832932	1111.67	66.9411
167	Col8a2	16.5611	"collagen, type VIII, alpha 2"	329941	6.6078	0.398996	505.398	30.5173
168	B4galnt4	16.529	"beta-1,4-N-acetyl-galactosaminyl transferase 4"	330671	1.6529	0.036659	88.7724	1.96886
169	H19	16.5027	"H19, imprinted maternally expressed transcript"	14955	8211.36	497.576	316352	19169.8
170	Foxf1	16.3958	forkhead box F1	15227	5.89447	0.359511	242.107	14.7664
171	Zfp648	16.3273	zinc finger protein 648	100503355	1.63273	0	50.4389	0
172	Tmie	16.1223	transmembrane inner ear	20776	1.61223	0.0953522	66.5793	3.93771
173	Pax7	16.0453	paired box 7	18509	1.60453	0.0521934	121.053	3.93771
174	Mtus2	15.9288	microtubule associated tumor suppressor candidate 2	77521	1.59288	0.0433794	216.887	5.90657
175	Sox7	15.9175	SRY (sex determining region Y)-box 7	20680	4.14553	0.260438	235.045	14.7664
176	Klk10	15.8368	kallikrein related-peptidase 10	69540	48.5917	3.06827	1028.95	64.9722
177	Wscd2	15.7354	WSC domain containing 2	320916	10.4314	0.662924	697.065	44.2992
178	Cp	15.4851	ceruloplasmin	12870	17.3597	1.12106	1233.74	79.7386
179	Ngp	15.4846	neutrophilic granule protein	18054	1.54846	0	27.237	0
180	Kcnk1	15.2686	"potassium channel, subfamily K, member 1"	16525	7.73534	0.506619	300.616	19.6886
181	Iqsec3	15.2008	IQ motif and Sec7 domain 3	243621	2.27929	0.149945	282.458	18.7041
182	Sox9	15.1366	SRY (sex determining region Y)-box 9	20682	69.56	4.59547	5081.21	335.69
183	Otog	14.9935	otogelin	18419	4.60725	0.307283	841.321	56.1124
184	Clmn	14.8071	calmin	94040	1.88477	0.127288	409.564	27.564
185	Akr1b7	14.7066	"aldo-keto reductase family 1, member B7"	11997	1.47066	0	28.2458	0
186	Tmsb15b2	14.7037	thymosin beta 15b2	100034363	1.47037	0.000134015	12.7508	0.00116216
187	Krt83	14.5901	keratin 87	406219	1.45901	0	43.6898	0
188	Gulo	14.5621	gulonolactone (L-) oxidase	268756	1.45621	0	55.4828	0
189	Ppp1r36	14.4645	"protein phosphatase 1, regulatory subunit 36"	210762	1.44645	0.0427737	33.2897	0.984428
190	Spsb4	14.4251	splA/ryanodine receptor domain and SOCS box containing 4	211949	4.92443	0.341379	184.606	12.7976
191	Npas3	14.4195	neuronal PAS domain protein 3	27386	1.88825	0.130951	198.729	13.782
192	Ccdc155	14.3462	coiled-coil domain containing 155	384619	1.52354	0.106198	56.4916	3.93771
193	Nebl	14.2325	nebulette	74103	2.45398	0.172421	126.097	8.85985
194	Prdm16	13.9695	PR domain containing 16	70673	2.2308	0.159691	341.976	24.6107
195	C1qtnf3	13.7367	C1q and tumor necrosis factor related protein 3	81799	209.307	15.2371	8386.98	611.33
196	Gm10012	13.7366	predicted pseudogene 10012	100043160	1.37366	0	4.03511	0
197	Lrrn4	13.6543	leucine rich repeat neuronal 4	320974	1.36543	0.0649986	82.7198	3.93771
198	Hoxaas2	13.6469	Hoxa cluster antisense RNA 2	105242657	1.36469	0.039169	34.2984	0.984428
199	Atp1b2	13.623	"ATPase, Na+/K+ transporting, beta 2 polypeptide"	11932	8.94147	0.656353	455.968	33.4705
200	Gast	13.5315	gastrin	14459	1.35315	0	6.05267	0
201	Angptl7	13.5172	angiopoietin-like 7	654812	1.35172	0	46.4038	0
202	A230065H16Rik	13.4897	RIKEN cDNA A230065H16 gene	380787	1.34897	0	11.0966	0
203	Slc35g1	13.4639	"solute carrier family 35, member G1"	240660	7.88588	0.585706	477.152	35.4394
204	Chrdl2	13.4093	chordin-like 2	69121	1.34093	0	32.2809	0
205	Omd	13.3425	osteomodulin	27047	45.0837	3.37896	1287.2	96.4739
206	Sp7	13.3216	Sp7 transcription factor 7	170574	3.75138	0.281602	144.255	10.8287
207	Epha2	13.2714	Eph receptor A2	13836	27.0479	2.03806	1868.26	140.773
208	1700112J16Rik	13.2283	RIKEN cDNA 1700112J16 gene	76628	1.32283	0.0264831	11.0966	0.984428
209	Aim1	13.1253	absent in melanoma 1	11630	4.53871	0.345798	607.284	46.2681
210	Msln	13.102	mesothelin	56047	5.11329	0.390269	180.571	13.782
211	Kank1	13.0961	KN motif and ankyrin repeat domains 1	107351	41.2679	3.15117	3983.66	304.188
212	Rnf39	12.8824	ring finger protein 39	386454	11.6373	0.903351	266.317	20.673
213	Vit	12.7847	vitrin	74199	1.27847	0.0217095	59.5179	0.984428
214	Pcp4	12.7231	Purkinje cell protein 4	18546	1.27231	0	10.0878	0
215	Xylt1	12.6333	xylosyltransferase 1	233781	78.5241	6.21564	4166.25	329.783
216	B230206H07Rik	12.5726	RIKEN cDNA B230206H07 gene	320871	1.25726	0.0194748	63.553	0.984428
217	Cda	12.553	cytidine deaminase	72269	4.47333	0.356355	49.4301	3.93771
218	St3gal6	12.4777	"ST3 beta-galactoside alpha-2,3-sialyltransferase 6"	54613	16.3037	1.30663	417.634	33.4705
219	Tenm2	12.4313	teneurin transmembrane protein 2	23964	1.60448	0.129068	283.467	22.6418
220	Loxl3	12.4053	lysyl oxidase-like 3	16950	160.267	12.9192	11418.4	920.442
221	Mei4	12.3976	meiotic double-stranded break formation protein 4	75033	1.23976	0.0186128	65.5706	0.984428
222	Car9	12.3757	carbonic anhydrase 9	230099	4.88584	0.394794	158.378	12.7976
223	BB557941	12.2969	expressed sequence BB557941	767815	2.20929	0.179663	36.316	2.95328
224	Chst11	12.2874	carbohydrate sulfotransferase 11	58250	80.3896	6.54242	7922.94	644.8
225	P3h2	12.2409	prolyl 3-hydroxylase 2	210530	35.0809	2.86587	1325.53	108.287
226	Tmsb15a	12.1987	thymosin beta 15a	78478	1.21987	0	2.01756	0
227	9030612E09Rik	12.1553	RIKEN cDNA 9030612E09 gene	74530	1.21553	0.0641185	37.3248	1.96886
228	Ngef	12.1392	neuronal guanine nucleotide exchange factor	53972	6.59244	0.543071	310.704	25.5951
229	F5	12.0691	coagulation factor V	14067	1.59458	0.132121	213.861	17.7197
230	Wwp2	12.0635	WW domain containing E3 ubiquitin protein ligase 2	66894	149.789	12.4167	11317.5	938.16
231	Capn6	12.0604	calpain 6	12338	163.455	13.553	10139.2	840.701
232	Fmod	11.993	fibromodulin	14264	252.046	21.0161	12384.8	1032.66
233	Fgfrl1	11.9861	fibroblast growth factor receptor-like 1	116701	119.496	9.96956	5384.86	450.868
234	Gm973	11.8848	predicted gene 973	381260	1.18848	0	74.6496	0
235	Cd24a	11.8034	CD24a antigen	12484	94.8813	8.03845	2823.57	239.216
236	Foxa2	11.7104	forkhead box A2	15376	1.17104	0	41.3599	0
237	Hoxa4	11.6137	homeobox A4	15401	5.6208	0.483981	137.194	11.8131
238	Rnd1	11.5611	Rho family GTPase 1	223881	12.0128	1.03907	443.862	38.3927
239	Cited1	11.5092	Cbp/p300-interacting transactivator with Glu/Asp-rich carboxy-terminal domain 1	12705	1.15092	0.0768145	13.1141	0.984428
240	Krt8	11.477	keratin 8	16691	1.91143	0.166544	56.4916	4.92214
241	Cpxm2	11.4322	carboxypeptidase X 2 (M14 family)	55987	5.88864	0.515092	360.134	31.5017
242	Plxnb1	11.4084	plexin B1	235611	14.6332	1.28267	2279.84	199.839
243	Derl3	11.2721	"Der1-like domain family, member 3"	70377	6.38924	0.56682	133.159	11.8131
244	Adm2	11.1962	adrenomedullin 2	223780	53.1699	4.74893	892.768	79.7386
245	Rapgef4	11.0445	Rap guanine nucleotide exchange factor (GEF) 4	56508	1.10445	0.0272763	79.6934	1.96886
246	Msi2	11.0119	musashi RNA-binding protein 2	76626	42.9536	3.90066	4985.38	454.806
247	Fgfr4	11.0118	fibroblast growth factor receptor 4	14186	12.5382	1.13861	682.943	62.0189
248	Ctgf	10.9551	connective tissue growth factor	14219	1083.33	98.8878	44033.1	4019.42
249	Dhrs9	10.9371	dehydrogenase/reductase (SDR family) member 9	241452	11.578	1.0586	559.872	51.1902
250	Aldh1a2	10.9305	"aldehyde dehydrogenase family 1, subfamily A2"	19378	1.69532	0.1551	64.5618	5.90657
251	Gm5483	10.9256	predicted gene 5483	433016	1.09256	0	4.03511	0
252	Stfa2l1	10.8711	stefin A2 like 1	268885	1.08711	0	4.03511	0
253	B430319G15Rik	10.8167	RIKEN cDNA B430319G15 gene	78575	1.33814	0.123711	95.8339	8.85985
254	Sh3rf2	10.8126	SH3 domain containing ring finger 2	269016	1.08126	0.0236819	91.7988	1.96886
255	Upk1b	10.7597	uroplakin 1B	22268	2.20015	0.20448	63.553	5.90657
256	Gna14	10.7597	"guanine nucleotide binding protein, alpha 14"	14675	2.87869	0.267543	169.475	15.7508
257	B230217O12Rik	10.6865	RIKEN cDNA B230217O12 gene	320879	2.27829	0.213193	73.6408	6.89099
258	Avil	10.6837	advillin	11567	41.9734	3.92872	2198.13	205.745
259	Penk	10.606	preproenkephalin	18619	28.1512	2.65427	626.451	59.0657
260	Meox1	10.5402	mesenchyme homeobox 1	17285	1.96081	0.186032	72.632	6.89099
261	C1qtnf4	10.5036	C1q and tumor necrosis factor related protein 4	67445	1.93453	0.184178	41.3599	3.93771
262	Rab17	10.4847	"RAB17, member RAS oncogene family"	19329	1.04847	0	28.2458	0
263	Enpp1	10.4738	ectonucleotide pyrophosphatase/phosphodiesterase 1	18605	12.4288	1.18666	1515.18	144.711
264	Myf5	10.4598	myogenic factor 5	17877	1.04598	0.0283537	36.316	0.984428
265	Tnfsf11	10.4523	"tumor necrosis factor (ligand) superfamily, member 11"	21943	1.37035	0.131105	51.4477	4.92214
266	Fetub	10.404	fetuin beta	59083	1.46902	0.141198	35.3072	2.95328
267	A930003A15Rik	10.2825	RIKEN cDNA A930003A15 gene	68162	1.35397	0.131677	21.1843	1.96886
268	Nefm	10.2625	"neurofilament, medium polypeptide"	18040	1.02625	0.0878489	57.5003	4.92214
269	Bglap	10.2541	bone gamma carboxyglutamate protein	12096	1.02541	0	5.04389	0
270	Fbp1	10.2474	fructose bisphosphatase 1	14121	1.28792	0.125683	30.2633	2.95328
271	Dmp1	10.2376	dentin matrix protein 1	13406	1.02376	0.0208135	48.4213	0.984428
272	1810041H14Rik	10.0794	RIKEN cDNA 1810041H14 gene	78312	1.00794	0	2.01756	0
273	Hs3st3a1	10.0424	heparan sulfate (glucosamine) 3-O-sulfotransferase 3A1	15478	2.14632	0.213725	148.29	14.7664
274	Plagl1	10.0249	pleiomorphic adenoma gene-like 1	22634	260.811	26.0162	24454.6	2439.37
275	Edil3	10.0145	EGF-like repeats and discoidin I-like domains 3	13612	17.8755	1.78497	1705.84	170.306
276	Rap1gap	9.95475	Rap1 GTPase-activating protein	110351	7.66425	0.769909	431.757	43.3148
277	Mef2b	9.79791	myocyte enhancer factor 2B	17259	2.32813	0.237615	48.4235	4.92214
278	Nqo1	9.7393	"NAD(P)H dehydrogenase, quinone 1"	18104	91.8099	9.42675	2281.86	234.294
279	1700026L06Rik	9.73501	sperm acrosome associated 9	69987	2.25862	0.23201	19.1668	1.96886
280	Kng1	9.69291	kininogen 1	16644	0.969291	0.0508325	31.2721	1.96886
281	Panx2	9.6784	pannexin 2	406218	0.96784	0.0331396	57.5003	1.96886
282	Sfrp5	9.66274	secreted frizzled-related sequence protein 5	54612	0.966274	0.0628633	30.2633	1.96886
283	Kcnc3	9.65087	"potassium voltage gated channel, Shaw-related subfamily, member 3"	16504	1.58419	0.16415	146.273	14.7664
284	Atoh8	9.64643	atonal bHLH transcription factor 8	71093	38.6791	4.00968	1538.39	159.477
285	C030037D09Rik	9.63252	RIKEN cDNA C030037D09 gene	193280	3.03169	0.314735	47.4126	4.92214
286	Alox5	9.63251	arachidonate 5-lipoxygenase	11689	0.976727	0.101399	47.4126	4.92214
287	Mall	9.61676	"mal, T cell differentiation protein-like"	228576	3.77931	0.392992	123.071	12.7976
288	Inhbe	9.61127	inhibin beta-E	16326	0.961127	0	34.2984	0
289	Cyp46a1	9.60689	"cytochrome P450, family 46, subfamily a, polypeptide 1"	13116	6.41719	0.667978	226.975	23.6263
290	Peg3	9.57659	paternally expressed 3	18616	286.022	29.8668	34061.4	3556.74
291	Nckap5	9.54509	NCK-associated protein 5	210356	1.58983	0.16656	205.791	21.6574
292	Ihh	9.49689	Indian hedgehog	16147	0.949689	0.0712896	39.3423	2.95328
293	Tspan13	9.47879	tetraspanin 13	66109	4.70279	0.496138	149.299	15.7508
294	Atp6v0a4	9.46029	"ATPase, H+ transporting, lysosomal V0 subunit A4"	140494	2.93829	0.310592	167.634	17.7197
295	Frzb	9.41571	frizzled-related protein	20378	12.7226	1.35121	639.565	67.9255
296	Cep126	9.40892	centrosomal protein 126	234915	1.59754	0.16979	101.887	10.8287
297	Peg3os	9.37842	Peg3 opposite strand	100169889	356.607	38.0242	4311.52	459.728
298	Slc6a12	9.33646	"solute carrier family 6 (neurotransmitter transporter, betaine/GABA), member 12"	14411	1.89561	0.203033	82.7198	8.85985
299	M1ap	9.12014	meiosis 1 associated protein	110958	2.63095	0.288477	89.7812	9.84428
300	1810008I18Rik	9.11102	RIKEN cDNA 1810008I18 gene	100503969	0.911102	0	8.07022	0
301	6430573F11Rik	9.10139	RIKEN cDNA 6430573F11 gene	319582	0.910139	0.0328952	27.237	0.984428
302	Lmcd1	8.9645	LIM and cysteine-rich domains 1	30937	41.1058	4.5854	1156.06	128.96
303	Rhbg	8.95482	Rhesus blood group-associated B glycoprotein	58176	0.895482	0	28.2458	0
304	Ak4	8.93507	adenylate kinase 4	11639	23.3661	2.6151	2051.85	228.387
305	Rnf144b	8.93286	ring finger protein 144B	218215	10.723	1.2004	863.514	96.4739
306	Acaa1b	8.92374	acetyl-Coenzyme A acyltransferase 1B	235674	7.80064	0.874145	210.835	23.6263
307	Gramd1c	8.89634	GRAM domain containing 1C	207798	0.923734	0.103833	56.4916	5.90657
308	Oprd1	8.84323	"opioid receptor, delta 1"	18386	0.884323	0.013919	62.5442	0.984428
309	Bambi	8.83649	BMP and activin membrane-bound inhibitor	68010	6.69462	0.757611	600.223	67.9255
310	Cpm	8.82596	carboxypeptidase M	70574	2.91065	0.329783	269.344	30.5173
311	Eya2	8.8129	EYA transcriptional coactivator and phosphatase 2	14049	1.12858	0.12806	43.3774	4.92214
312	Gm8883	8.77134	predicted gene 8883	667931	0.877134	0	13.1141	0
313	Kcna6	8.76717	"potassium voltage-gated channel, shaker-related, subfamily, member 6"	16494	8.91954	1.01738	932.111	106.318
314	Copg2	8.76234	"coatomer protein complex, subunit gamma 2"	54160	113.942	13.0036	8048.03	918.478
315	Slpi	8.73077	secretory leukocyte peptidase inhibitor	20568	34.9531	4.00344	429.739	49.2214
316	Zbtb7c	8.72337	zinc finger and BTB domain containing 7C	207259	4.13665	0.474203	334.914	38.3927
317	BC021891	8.72276	cDNA sequence BC021891	234878	0.872276	0.00967297	88.7724	0.984428
318	Ninj2	8.71024	ninjurin 2	29862	1.51877	0.174366	17.1492	1.96886
319	Gpm6a	8.68194	glycoprotein m6a	234267	0.868194	0.0385078	44.3862	1.96886
320	Ppp1r16b	8.65814	"protein phosphatase 1, regulatory (inhibitor) subunit 16B"	228852	1.71387	0.197949	196.712	22.6418
321	Mmp16	8.65223	matrix metallopeptidase 16	17389	11.1413	1.28768	902.856	104.349
322	Nid2	8.59814	nidogen 2	18074	184.584	21.4679	16014.3	1862.54
323	Slc26a2	8.57698	"solute carrier family 26 (sulfate transporter), member 2"	13521	43.0951	5.02451	2921.42	340.612
324	Wisp3	8.57016	WNT1 inducible signaling pathway protein 3	327743	0.857016	0.0440173	19.1668	0.984428
325	Lrrc75b	8.50151	leucine rich repeat containing 75B	192734	8.31764	0.978372	677.899	79.7386
326	Nim1k	8.47378	NIM1 serine/threonine protein kinase	245269	3.00194	0.354262	216.887	25.5951
327	1700016K19Rik	8.45078	RIKEN cDNA 1700016K19 gene	74230	0.845078	0.0749708	11.0966	0.984428
328	Zfp185	8.44042	zinc finger protein 185	22673	4.01368	0.475531	249.168	29.5328
329	Tfcp2l1	8.39416	transcription factor CP2-like 1	81879	0.839416	0.058511	141.229	9.84428
330	1110020A21Rik	8.34031	RIKEN cDNA 1110020A21 gene	68531	0.834031	0	9.079	0
331	Palmd	8.27474	palmdelphin	114301	8.04579	0.972332	325.835	39.3771
332	1700120K04Rik	8.25789	RIKEN cDNA 1700120K04 gene	68232	0.825789	0	5.04389	0
333	Chil1	8.23325	chitinase-like 1	12654	8.57847	1.04193	235.045	28.5484
334	Arsi	8.22813	arylsulfatase i	545260	78.3613	9.52358	2195.1	266.78
335	Fam89a	8.19788	"family with sequence similarity 89, member A"	69627	11.8384	1.44408	242.107	29.5328
336	Myot	8.19784	myotilin	58916	0.871906	0.106358	32.2809	3.93771
337	Cdrt4	8.19751	CMT1A duplicated region transcript 4	66338	0.853795	0.104153	8.07023	0.98447
338	Prkg2	8.17485	"protein kinase, cGMP-dependent, type II"	19092	17.2034	2.10443	1432.46	175.228
339	Llgl2	8.11753	lethal giant larvae homolog 2 (Drosophila)	217325	6.5918	0.812045	407.546	50.2058
340	Kctd14	8.00228	potassium channel tetramerisation domain containing 14	233529	0.800228	0.0757809	31.2721	2.95328
341	Angptl1	7.96492	angiopoietin-like 1	72713	14.0909	1.76912	517.503	64.9729
342	Erg	7.94825	avian erythroblastosis virus E-26 (v-ets) oncogene related	13876	2.84002	0.357314	157.369	19.6886
343	Scarna13	7.91124	small Cajal body-specific RNA 1	100306943	0.791124	0	1.00878	0
344	Edn2	7.90916	endothelin 2	13615	0.790916	0	15.1317	0
345	Mmp13	7.88178	matrix metallopeptidase 13	17386	50.0657	6.35208	2288.92	290.406
346	Eya1	7.86158	EYA transcriptional coactivator and phosphatase 1	14048	1.92299	0.244606	145.264	18.7041
347	Bmp2	7.8563	bone morphogenetic protein 2	12156	1.86294	0.237127	116.009	14.7664
348	Sema3e	7.85129	"sema domain, immunoglobulin domain (Ig), short basic domain, secreted, (semaphorin) 3E"	20349	4.25601	0.542078	525.573	66.9411
349	Apela	7.85092	apelin receptor early endogenous ligand	100038489	0.785092	0	11.0966	0
350	Slc17a9	7.7804	"solute carrier family 17, member 9"	228993	5.61382	0.721534	206.799	26.5795
351	Apoo-ps	7.77812	"apolipoprotein O, pseudogene"	621156	3.3612	0.432135	23.5276	3.02484
352	Ttc29	7.77141	tetratricopeptide repeat domain 29	73301	0.777141	0	32.2809	0
353	Ano2	7.75093	anoctamin 2	243634	0.775093	0	53.4652	0
354	Cdnf	7.73208	cerebral dopamine neurotrophic factor	227526	3.22045	0.416505	167.457	21.6574
355	Upb1	7.68055	"ureidopropionase, beta"	103149	0.768055	0.0187379	40.3511	0.984428
356	Zfp385b	7.67014	zinc finger protein 385B	241494	30.3492	3.9568	1405.23	203.777
357	Ctnnal1	7.62436	"catenin (cadherin associated protein), alpha-like 1"	54366	12.68	1.66309	818.119	107.303
358	Fbxo2	7.59237	F-box protein 2	230904	8.67891	1.14311	164.431	21.6574
359	Hmgcs2	7.55742	3-hydroxy-3-methylglutaryl-Coenzyme A synthase 2	15360	1.04018	0.137637	59.5179	7.87542
360	Gpr179	7.54975	G protein-coupled receptor 179	217143	0.754975	0.00584723	127.106	0.984428
361	Adra2a	7.53676	"adrenergic receptor, alpha 2a"	11551	3.45149	0.457954	230.001	30.5173
362	Gata2	7.51471	GATA binding protein 2	14461	2.76077	0.367382	155.352	20.673
363	Usp29	7.48587	ubiquitin specific peptidase 29	57775	0.748587	0.0506298	101.886	6.89096
364	Peg10	7.41577	paternally expressed 10	170676	60.9642	8.22089	7307.59	985.412
365	Cox4i2	7.38412	cytochrome c oxidase subunit IV isoform 2	84682	25.9435	3.51342	247.151	33.4705
366	Slc35f2	7.3818	"solute carrier family 35, member F2"	72022	0.73818	0.0225113	32.2809	0.984428
367	Ascl2	7.38067	achaete-scute family bHLH transcription factor 2	17173	0.738067	0.075816	19.1668	1.96886
368	B3gnt7	7.34394	"UDP-GlcNAc:betaGal beta-1,3-N-acetylglucosaminyltransferase 7"	227327	0.980681	0.133536	43.3774	5.90657
369	Dcaf12l2	7.32982	DDB1 and CUL4 associated factor 12-like 2	245403	0.732982	0.0596074	36.316	2.95328
370	Dlx3	7.2706	distal-less homeobox 3	13393	0.72706	0.0443444	32.2809	1.96886
371	R3hdml	7.17315	R3H domain containing-like	100043899	2.16013	0.301141	35.3072	4.92214
372	Mrln	7.17314	myoregulin	69563	1.63998	0.228628	7.06144	0.984428
373	Snora64	7.17313	"small nucleolar RNA, H/ACA box 64"	104366	1332.43	185.753	14.1229	1.96886
374	C130050O18Rik	7.17313	RIKEN cDNA C130050O18 gene	319772	0.848502	0.118289	28.2458	3.93771
375	8430423G03Rik	7.17312	RIKEN cDNA 8430423G03 gene	71473	0.894811	0.124745	7.06144	0.984428
376	Platr22	7.16784	pluripotency associated transcript 22	100503474	0.716784	0.0538063	13.1141	0.984428
377	Asb16	7.09603	ankyrin repeat and SOCS box-containing 16	217217	0.709603	0	15.1317	0
378	Slc35d1	7.08298	"solute carrier family 35 (UDP-glucuronic acid/UDP-N-acetylgalactosamine dual transporter), member D1"	242585	17.5128	2.47252	871.584	123.053
379	Bmp7	7.07557	bone morphogenetic protein 7	12162	4.55648	0.643974	292.546	41.346
380	Ankrd1	7.07139	ankyrin repeat domain 1 (cardiac muscle)	107765	34.0677	4.81768	981.541	138.804
381	Kng2	7.05943	kininogen 2	385643	2.40843	0.341165	62.5442	8.85985
382	Aff3	7.05618	"AF4/FMR2 family, member 3"	16764	11.636	1.64905	1521.24	215.59
383	Tgfa	7.03046	transforming growth factor alpha	21802	7.33017	1.04263	546.758	77.7698
384	Kif12	6.9346	kinesin family member 12	16552	0.69346	0	26.2282	0
385	Col19a1	6.92914	"collagen, type XIX, alpha 1"	12823	0.746546	0.10774	143.246	20.673
386	Il17rb	6.91695	interleukin 17 receptor B	50905	0.793831	0.114766	27.237	3.93771
387	Ffar4	6.90941	free fatty acid receptor 4	107221	0.690941	0	15.1317	0
388	4930431P03Rik	6.88033	RIKEN cDNA 4930431P03 gene	73895	1.23416	0.179375	47.4126	6.89099
389	Cldn2	6.83158	claudin 2	12738	0.761591	0.111481	40.3511	5.90657
390	Mstn	6.82077	myostatin	17700	0.682077	0.0858856	31.2721	3.93771
391	Galnt5	6.81148	UDP-N-acetyl-alpha-D-galactosamine:polypeptide N-acetylgalactosaminyltransferase 5	241391	4.04618	0.594024	227.984	33.4705
392	Angpt1	6.80578	angiopoietin 1	11600	4.66299	0.685151	355.09	52.1747
393	Smpdl3b	6.7807	"sphingomyelin phosphodiesterase, acid-like 3B"	100340	9.87066	1.4557	313.73	46.2681
394	Hs3st3b1	6.77463	heparan sulfate (glucosamine) 3-O-sulfotransferase 3B1	54710	3.34797	0.494192	360.134	53.1591
395	4930447C04Rik	6.72403	RIKEN cDNA 4930447C04 gene	75801	0.672403	0.0624926	21.1843	1.96886
396	Mt3	6.70833	metallothionein 3	17751	0.670833	0	4.03511	0
397	Tgfb2	6.70782	"transforming growth factor, beta 2"	21808	16.3104	2.43155	1366.89	203.777
398	Slc19a3	6.68932	"solute carrier family 19, member 3"	80721	0.668932	0.0959979	34.2984	4.92214
399	Mira	6.68776	mistral long non-coding RNA	100736249	34.6601	5.18262	375.265	56.1124
400	Pacrg	6.6636	PARK2 co-regulated	69310	0.66636	0.0928965	14.1229	1.96886
401	Tmem171	6.66077	transmembrane protein 171	380863	0.750309	0.112646	13.1141	1.96886
402	1700001G11Rik	6.66075	RIKEN cDNA 1700001G11 gene	69303	1.27237	0.191025	13.1141	1.96886
403	Prkcz	6.62829	"protein kinase C, zeta"	18762	1.88604	0.284544	142.238	21.6574
404	Sardh	6.6256	sarcosine dehydrogenase	192166	16.4874	2.48844	1330.58	200.823
405	2310034G01Rik	6.62436	RIKEN cDNA 2310034G01 gene	75579	0.662436	0.0923495	7.06144	0.984428
406	Dio2	6.57541	"deiodinase, iodothyronine, type II"	13371	0.74648	0.113526	77.6759	11.8131
407	Mgat4a	6.57289	"mannoside acetylglucosaminyltransferase 4, isoenzyme A"	269181	4.40474	0.670137	571.977	86.6296
408	Xirp2	6.55917	xin actin-binding repeat containing 2	241431	0.655917	0.0586343	143.246	12.7976
409	Plcd1	6.49138	"phospholipase C, delta 1"	18799	60.6542	9.3438	2755.98	425.273
410	C630043F03Rik	6.48999	RIKEN cDNA C630043F03 gene	68285	2.50321	0.385703	115.001	17.7197
411	Sdc4	6.47919	syndecan 4	20971	144.92	22.367	6046.61	933.237
412	Six4	6.46645	sine oculis-related homeobox 4	20474	1.85457	0.286799	184.606	28.5484
413	Rnf144a	6.44397	ring finger protein 144A	108089	12.165	1.88781	1106.63	171.29
414	Plekhg4	6.44122	"pleckstrin homology domain containing, family G (with RhoGef domain) member 4"	102075	1.20881	0.187668	88.7724	13.782
415	Lman1l	6.41824	"lectin, mannose-binding 1 like"	235416	0.641824	0	18.158	0
416	Fam132b	6.41573	"family with sequence similarity 132, member B"	227358	3.00633	0.468587	145.264	22.6418
417	Bdkrb1	6.4046	"bradykinin receptor, beta 1"	12061	6.03965	0.943018	126.097	19.6886
418	Rab39b	6.3691	"RAB39B, member RAS oncogene family"	67790	6.8813	1.08042	407.546	63.9878
419	9330188P03Rik	6.35335	RIKEN cDNA 9330188P03 gene	380930	1.93971	0.305305	31.2721	4.92214
420	Timp4	6.32536	tissue inhibitor of metalloproteinase 4	110595	0.632536	0.0440906	14.1229	0.984428
421	Hotairm1	6.31919	"Hoxa transcript antisense RNA, myeloid-specific 1"	105242658	38.8461	6.14732	37.3248	5.90657
422	Wnt11	6.29801	"wingless-type MMTV integration site family, member 11"	22411	4.07419	0.646901	192.677	30.5173
423	Cxadr	6.29564	coxsackie virus and adenovirus receptor	13052	13.1475	2.08835	956.321	151.602
424	2610035D17Rik	6.27649	RIKEN cDNA 2610035D17 gene	72386	3.25696	0.518914	98.8602	15.7508
425	Cilp2	6.27419	cartilage intermediate layer protein 2	68709	0.627419	0.0974073	44.3862	6.89099
426	Mab21l3	6.26225	mab-21-like 3 (C. elegans)	242125	0.893104	0.142617	55.4828	8.85985
427	Plod2	6.23551	"procollagen lysine, 2-oxoglutarate 5-dioxygenase 2"	26432	191.74	30.7497	12357.5	1997.4
428	Gm13293	6.22867	predicted gene 13293	100503147	0.622867	0.0759791	16.1404	1.96886
429	Vgll2	6.22499	vestigial like family member 2	215031	10.1082	1.62381	269.344	43.3148
430	Slc2a5	6.21771	"solute carrier family 2 (facilitated glucose transporter), member 5"	56485	0.621771	0.073547	33.2897	3.93771
431	Elovl3	6.19693	"elongation of very long chain fatty acids (FEN1/Elo2, SUR4/Elo3, yeast)-like 3"	12686	0.619693	0.0636563	19.1668	1.96886
432	Il17d	6.19499	interleukin 17D	239114	14.3318	2.31345	268.335	43.3148
433	Id1	6.1745	inhibitor of DNA binding 1	15901	142.728	23.1157	1908.61	309.11
434	Shc3	6.16189	src homology 2 domain-containing transforming protein C3	20418	0.616189	0.0400877	15.1317	0.984428
435	Rasl10a	6.14849	"RAS-like, family 10, member A"	75668	0.729026	0.11857	12.1055	1.96886
436	Appbp2os	6.14839	"amyloid beta precursor protein (cytoplasmic tail) binding protein 2, opposite strand"	654810	0.76518	0.124452	6.05267	0.984428
437	Ampd1	6.1244	adenosine monophosphate deaminase 1	229665	0.61244	0.0996094	24.2107	3.93771
438	Hlx	6.11425	H2.0-like homeobox	15284	5.02863	0.822444	180.571	29.5328
439	Mpl	6.1123	myeloproliferative leukemia virus oncogene	17480	0.61123	0.0213002	30.2633	0.984428
440	Fn1	6.09747	fibronectin 1	14268	4801.74	787.497	678703	114255
441	1810062O18Rik	6.06943	RIKEN cDNA 1810062O18 gene	75602	0.606943	0.0987153	6.05267	0.984428
442	Col13a1	6.06553	"collagen, type XIII, alpha 1"	12817	0.762692	0.125742	40.3511	6.89099
443	Hist1h3i	6.06087	"histone cluster 1, H3i"	319153	0.606087	0	3.02633	0
444	A530016L24Rik	6.05525	RIKEN cDNA A530016L24 gene	319942	2.91465	0.481343	131.141	21.6574
445	AI467606	6.05082	expressed sequence AI467606	101602	3.95174	0.653092	125.088	20.673
446	Cdkl5	6.04592	cyclin-dependent kinase-like 5	382253	3.16995	0.524312	178.554	29.5328
447	Fbp2	6.03433	fructose bisphosphatase 2	14120	0.603433	0.0490723	12.1053	0.984428
448	Ybx2	6.03406	Y box protein 2	53422	0.603406	0.0392561	15.1317	0.984428
449	Foxc2	6.03018	forkhead box C2	14234	3.31005	0.548914	154.343	25.5951
450	Cnksr1	6.02559	connector enhancer of kinase suppressor of Ras 1	194231	0.602559	0.0705618	25.2194	2.95328
451	Apol8	6.01902	apolipoprotein L 8	239552	0.601902	0.0652637	18.158	1.96886
452	Smad9	6.01704	SMAD family member 9	55994	4.814	0.800061	462.02	76.7854
453	Kcnk5	5.97346	"potassium channel, subfamily K, member 5"	16529	4.11998	0.689714	241.098	40.3615
454	Rcsd1	5.96946	RCSD domain containing 1	226594	3.21998	0.539409	145.264	24.6107
455	Ogn	5.95631	osteoglycin	18295	196.899	33.0572	8508.03	1428.4
456	Adra1b	5.94345	"adrenergic receptor, alpha 1b"	11548	2.63245	0.442916	146.273	24.6107
457	Cdh15	5.93906	cadherin 15	12555	11.133	1.87454	543.731	91.5518
458	Osgin1	5.92425	oxidative stress induced growth inhibitor 1	71839	5.7506	0.970689	186.624	31.5017
459	Emilin1	5.92304	elastin microfibril interfacer 1	100952	215.165	36.3268	12991	2193.3
460	Hpn	5.917	hepsin	15451	0.5917	0.0693109	18.158	1.96886
461	8430408G22Rik	5.90848	RIKEN cDNA 8430408G22 gene	213393	0.590848	0	12.1053	0
462	Them7	5.88584	thioesterase superfamily member 7	74088	0.588584	0	15.1317	0
463	Lrrc1	5.87869	leucine rich repeat containing 1	214345	9.53929	1.62269	483.205	85.6452
464	Tmem30b	5.85561	transmembrane protein 30B	238257	0.707967	0.120904	40.3511	6.89099
465	Ttc22	5.84904	tetratricopeptide repeat domain 22	230576	0.584904	0.0684942	25.2194	2.95328
466	Svop	5.8467	SV2 related protein	68666	0.58467	0.0891496	32.2809	4.92214
467	Gm7609	5.83102	predicted pseudogene 7609	665378	0.583102	0.0379351	15.1317	0.984428
468	Acot1	5.82236	acyl-CoA thioesterase 1	26897	5.05084	0.86749	126.097	21.6574
469	Gm7008	5.81235	predicted gene 7008	629820	0.581235	0	2.01756	0
470	Odf3l1	5.80684	outer dense fiber of sperm tails 3-like 1	382075	1.06617	0.183606	17.1492	2.95328
471	Dio3os	5.80683	"deiodinase, iodothyronine type III, opposite strand"	353504	0.866907	0.149291	17.1492	2.95328
472	Platr17	5.80683	pluripotency associated transcript 17	474160	3.11441	0.536336	34.2984	5.90657
473	Dio3	5.80682	"deiodinase, iodothyronine type III"	107585	1.67445	0.288359	51.4477	8.85985
474	Myb	5.79902	myeloblastosis oncogene	17863	0.579902	0.0788161	35.3072	4.92214
475	Prss56	5.78028	"protease, serine 56"	69453	0.578028	0.0296882	19.1668	0.984428
476	Il16	5.76129	interleukin 16	16170	5.75405	0.998743	510.442	88.5985
477	Sspo	5.75756	SCO-spondin	243369	0.575756	0.0310228	164.431	8.85985
478	AA413626	5.75108	expressed sequence AA413626	100359413	0.575108	0	2.01756	0
479	Aard	5.74692	alanine and arginine rich domain containing protein	239435	0.574692	0	12.1053	0
480	Ostn	5.73853	osteocrin	239790	8.65651	1.50849	169.475	29.5328
481	Glt8d2	5.73845	glycosyltransferase 8 domain containing 2	74782	8.62586	1.50317	310.704	54.1442
482	Phyh	5.73002	phytanoyl-CoA hydroxylase	16922	110.382	19.2638	2583.48	450.868
483	Plac1	5.7104	placental specific protein 1	56096	0.57104	0	9.079	0
484	Entpd3	5.70176	ectonucleoside triphosphate diphosphohydrolase 3	215446	0.570176	0.0327302	34.2984	1.96886
485	Hist1h2bk	5.70031	"histone cluster 1, H2bk"	319184	0.570031	0	3.02633	0
486	Pou3f3	5.69298	"POU domain, class 3, transcription factor 3"	18993	3.81063	0.669356	201.756	35.4394
487	Id2	5.68501	inhibitor of DNA binding 2	15902	77.46	13.6253	1522.25	267.764
488	Cyb5r2	5.64782	cytochrome b5 reductase 2	320635	8.43378	1.49328	393.423	69.8944
489	Zfpm2	5.64673	"zinc finger protein, multitype 2"	22762	6.03455	1.06868	533.643	94.5051
490	G0s2	5.64129	G0/G1 switch gene 2	14373	139.292	24.6915	1627.16	288.437
491	Lrp4	5.61844	low density lipoprotein receptor-related protein 4	228357	14.8166	2.63714	2129.53	376.051
492	Scube3	5.60403	"signal peptide, CUB domain, EGF-like 3"	268935	6.86617	1.22522	353.072	63.0034
493	Casq1	5.59662	calsequestrin 1	12372	6.96802	1.24504	214.87	38.3927
494	Ptcra	5.5884	pre T cell antigen receptor alpha	19208	0.55884	0.0495774	11.0966	0.984428
495	Gabrg3	5.58319	"gamma-aminobutyric acid (GABA) A receptor, subunit gamma 3"	14407	0.558319	0.0726456	15.1317	1.96886
496	Gm5124	5.56017	predicted pseudogene 5124	331392	0.556017	0.0602884	18.158	1.96886
497	Stc2	5.54903	stanniocalcin 2	20856	69.0938	12.4515	2026.63	365.223
498	Mpped2	5.53524	metallophosphoesterase domain containing 2	77015	3.39118	0.612653	150.308	25.5951
499	C430049B03Rik	5.52067	RIKEN cDNA C430049B03 gene	72575	25.8802	4.68787	1329.57	239.216
500	Pvalb	5.51831	parvalbumin	19293	0.551831	0	7.06144	0
501	Gjb5	5.50795	"gap junction protein, beta 5"	14622	1.56721	0.284536	43.3774	7.87542
502	Pitx1	5.49633	paired-like homeodomain transcription factor 1	18740	1.43414	0.260927	59.5179	10.8287
503	Sgms2	5.48535	sphingomyelin synthase 2	74442	8.86159	1.6155	917.988	167.353
504	Gper1	5.48534	G protein-coupled estrogen receptor 1	76854	2.15317	0.392532	91.7988	16.7353
505	Tspan2	5.46903	tetraspanin 2	70747	5.3416	0.976699	389.388	69.8944
506	Dync1i1	5.46572	dynein cytoplasmic 1 intermediate chain 1	13426	0.70153	0.128351	32.2809	5.90657
507	Camk1g	5.46526	calcium/calmodulin-dependent protein kinase I gamma	215303	1.16415	0.213009	48.4213	8.85985
508	Synm	5.46313	"synemin, intermediate filament protein"	233335	1.66466	0.304708	226.975	43.3148
509	Ccl17	5.43408	chemokine (C-C motif) ligand 17	20295	0.543408	0	3.02633	0
510	Dynlrb2	5.41601	dynein light chain roadblock-type 2	75465	0.541601	0	3.02633	0
511	4930429F24Rik	5.40574	RIKEN cDNA 4930429F24 gene	74633	0.540574	0.0811578	13.1141	1.96886
512	Stbd1	5.39694	starch binding domain 1	52331	36.3357	6.73265	1195.4	221.496
513	Hist1h4j	5.39131	"histone cluster 1, H4j"	319159	0.539131	0	1.00878	0
514	Fbxo24	5.37984	F-box protein 24	71176	0.586311	0.108983	21.1843	3.93771
515	Ctf1	5.37117	cardiotrophin 1	13019	3.88946	0.724136	81.711	15.7508
516	Tmem117	5.35507	transmembrane protein 117	320709	6.85385	1.27988	326.844	61.0345
517	Fxyd3	5.35139	FXYD domain-containing ion transport regulator 3	17178	24.7156	4.61854	142.238	26.5795
518	Hoxa7	5.35005	homeobox A7	15404	14.0372	2.62375	452.941	84.6608
519	Gcnt1	5.33963	"glucosaminyl (N-acetyl) transferase 1, core 2"	14537	3.6101	0.676095	294.563	55.128
520	Esm1	5.32864	endothelial cell-specific molecule 1	71690	0.747432	0.140267	26.2282	4.92214
521	Metrn	5.32864	"meteorin, glial cell differentiation regulator"	70083	84.7946	15.913	1809.75	339.628
522	Spats2l	5.32811	"spermatogenesis associated, serine-rich 2-like"	67198	32.6144	6.1212	2227.38	418.382
523	Bspry	5.32754	B-box and SPRY domain containing	192120	0.532754	0.0693193	15.1317	1.96886
524	Tmem154	5.32575	transmembrane protein 154	320782	6.40571	1.20278	372.239	69.8944
525	Bex2	5.30998	brain expressed X-linked 2	12069	4.50001	0.847462	57.5003	10.8287
526	Lhx1os	5.30039	"LIM homeobox 1, opposite strand"	78365	0.530039	0	4.03511	0
527	Lrrc48	5.29448	leucine rich repeat containing 48	74665	1.024	0.193409	31.2721	5.90657
528	Ribc1	5.27007	RIB43A domain with coiled-coils 1	66611	1.5132	0.287131	36.316	6.89099
529	Hip1r	5.25176	huntingtin interacting protein 1 related	29816	14.9201	2.84097	1158.08	220.512
530	Got1l1	5.2311	glutamic-oxaloacetic transaminase 1-like 1	76615	0.52311	0	11.0966	0
531	Ocm	5.21325	oncomodulin	18261	0.521325	0	5.04389	0
532	Scarletltr	5.20172	"Scarletltr, erythroid developmental long intergenic non-protein coding transcript"	76814	0.520172	0	1.00878	0
533	Faah	5.19686	fatty acid amide hydrolase	14073	2.14066	0.411914	143.246	27.564
534	Gdf10	5.16943	growth differentiation factor 10	14560	26.7372	5.17218	1139.92	220.512
535	Kcnma1	5.16431	"potassium large conductance calcium-activated channel, subfamily M, alpha member 1"	16531	1.68387	0.326059	179.562	34.455
536	Osgin2	5.16412	oxidative stress induced growth inhibitor family member 2	209212	17.0964	3.31061	772.724	149.633
537	Cfap70	5.13702	cilia and flagella associated protein 70	76670	0.513702	0.0317523	32.2809	1.96886
538	Gm10406	5.12369	predicted gene 10406	100038847	0.62383	0.121754	20.1756	3.93771
539	Msx1os	5.12369	msh homeobox 1 opposite strand	93895	0.962828	0.187917	35.3072	6.89099
540	Gm13547	5.12368	predicted gene 13547	433416	0.654561	0.127752	5.04389	0.984428
541	Col26a1	5.12368	"collagen, type XXVI, alpha 1"	140709	2.17993	0.425462	100.878	19.6886
542	Myh7	5.12367	"myosin, heavy polypeptide 7, cardiac muscle, beta"	140781	2.60338	0.508108	282.458	55.128
543	Cmtm8	5.12367	CKLF-like MARVEL transmembrane domain containing 8	70031	0.638968	0.124709	10.0878	1.96886
544	Gal3st2	5.12367	galactose-3-O-sulfotransferase 2	381334	0.722099	0.140934	35.3072	6.89099
545	1810062G17Rik	5.12367	RIKEN cDNA 1810062G17 gene	72282	0.779279	0.152094	10.0878	1.96886
546	Gm6277	5.12366	predicted gene 6277	621998	0.674351	0.131615	15.1317	2.95328
547	Egf	5.12365	epidermal growth factor	13645	1.07571	0.20995	90.79	17.7197
548	Ptch1	5.11754	patched 1	19206	11.0697	2.16309	841.321	164.399
549	A630077J23Rik	5.11712	RIKEN cDNA A630077J23 gene	319973	0.511712	0	7.06144	0
550	Nrip2	5.10963	nuclear receptor interacting protein 2	60345	23.504	4.59994	734.39	143.726
551	Nrk	5.08299	Nik related kinase	27206	35.0376	6.89311	4158.18	818.059
552	Bcan	5.08109	brevican	12032	0.508109	0.0347138	26.2282	1.96886
553	Slc7a2	5.07769	"solute carrier family 7 (cationic amino acid transporter, y+ system), member 2"	11988	34.557	6.80566	4818.93	948.988
554	Tpd52l1	5.07709	tumor protein D52-like 1	21987	5.62176	1.10728	109.957	21.6574
555	Prg4	5.07487	"proteoglycan 4 (megakaryocyte stimulating factor, articular superficial zone protein)"	96875	1.59839	0.314962	89.7817	22.6428
556	Slc7a3	5.07337	"solute carrier family 7 (cationic amino acid transporter, y+ system), member 3"	11989	33.532	6.60941	1298.3	256.936
557	Paqr3	5.07244	progestin and adipoQ receptor family member III	231474	18.5237	3.65183	399.476	78.7542
558	Msx1	5.06041	msh homeobox 1	17701	0.506041	0.0617282	16.1404	1.96886
559	Hist1h2bj	5.05648	"histone cluster 1, H2bj"	319183	0.505648	0	2.01756	0
560	Rbm24	5.05143	RNA binding motif protein 24	666794	13.873	2.74635	775.75	153.571
561	Gm11665	5.04642	predicted gene 11665	100415912	0.504642	0.0615576	8.07022	0.984428
562	Mdfi	5.04592	MyoD family inhibitor	17240	34.253	6.78825	805.005	153.571
563	4930415F15Rik	5.03908	RIKEN cDNA 4930415F15 gene	73862	0.503908	0.0983489	5.04389	0.984428
564	Mir546	5.02402	microRNA 546	723882	545.88	108.654	8.43259	1.67846
565	F13a1	5.02115	"coagulation factor XIII, A1 subunit"	74145	4.35826	0.86798	296.581	59.0657
566	Hist1h2bl	5.00986	"histone cluster 1, H2bl"	319185	0.500986	0	2.01756	0
567	S100a5	4.98687	S100 calcium binding protein A5	20199	0.498687	0	2.01756	0
568	Fibin	4.98424	fin bud initiation factor homolog (zebrafish)	67606	101.523	20.3688	3498.44	701.897
569	Tmem151a	4.98393	transmembrane protein 151A	381199	1.55726	0.312456	107.939	21.6574
570	Gm13251	4.96983	predicted gene 13251	433791	0.496983	0.0935561	32.1024	6.04321
571	Bnip3	4.96196	BCL2/adenovirus E1B interacting protein 3	12176	125.339	25.26	3590.24	723.554
572	Crim1	4.95119	cysteine rich transmembrane BMP regulator 1 (chordin like)	50766	36.3967	7.3511	3909.02	789.511
573	Tshz2	4.94483	teashirt zinc finger family member 2	228911	11.3387	2.29304	1031.98	208.699
574	Iqcf5	4.93971	IQ motif containing F5	75470	0.493971	0	3.02633	0
575	S100a1	4.93205	S100 calcium binding protein A1	20193	80.2074	16.2625	597.196	121.085
576	Cobl	4.91956	cordon-bleu WH2 repeat	12808	6.64456	1.35064	665.793	134.867
577	Upp1	4.91873	uridine phosphorylase 1	22271	2.50178	0.508623	48.4213	9.84428
578	Map3k5	4.91456	mitogen-activated protein kinase kinase kinase 5	26408	4.92773	1.00268	474.126	96.4739
579	Ldlrad3	4.91028	low density lipoprotein receptor class A domain containing 3	241576	37.1706	7.56995	2552.21	519.778
580	D630045J12Rik	4.88257	RIKEN cDNA D630045J12 gene	330286	3.80038	0.778357	759.433	155.54
581	4930405A21Rik	4.86844	RIKEN cDNA 4930405A21 gene	74846	0.486844	0.0678707	7.06199	0.984509
582	Flrt1	4.86748	fibronectin leucine rich transmembrane protein 1	396184	0.547991	0.112582	57.5003	11.8131
583	A230070E04Rik	4.86748	RIKEN cDNA A230070E04 gene	100043072	0.630295	0.129491	19.1668	3.93771
584	4930445N18Rik	4.84968	RIKEN cDNA 4930445N18 gene	73985	0.484968	0	6.05267	0
585	Limch1	4.83734	LIM and calponin homology domains 1	77569	12.4936	2.58274	1327.55	276.624
586	Myod1	4.83357	myogenic differentiation 1	17927	76.689	15.8659	2336.33	483.354
587	Mmel1	4.83091	membrane metallo-endopeptidase-like 1	27390	0.658081	0.136223	33.2897	6.89099
588	Nanos1	4.83089	nanos homolog 1 (Drosophila)	332397	0.96495	0.199746	66.5793	13.782
589	Gal3st1	4.82909	galactose-3-O-sulfotransferase 1	53897	2.54665	0.527356	72.632	14.7664
590	Rnf32	4.82637	ring finger protein 32	56874	0.482637	0.0776865	11.0966	1.96886
591	Fam107a	4.81855	"family with sequence similarity 107, member A"	268709	0.481855	0.0180855	26.2282	0.984428
592	Islr	4.81796	immunoglobulin superfamily containing leucine-rich repeat	26968	137.389	28.516	4833.05	1018.88
593	Six1	4.80195	sine oculis-related homeobox 1	20471	8.30498	1.7295	406.537	84.6608
594	Il17b	4.7821	interleukin 17B	56069	1.59109	0.332718	14.1229	2.95328
595	Cage1	4.7821	cancer antigen 1	71213	0.862585	0.180378	42.3687	8.85985
596	Areg	4.7821	amphiregulin	11839	0.771921	0.161419	14.1229	2.95328
597	D5Ertd605e	4.78209	"DNA segment, Chr 5, ERATO Doi 605, expressed"	100039805	1.79333	0.37501	28.2458	5.90657
598	Gm16070	4.76809	predicted gene 16070	102634913	0.476809	0.0775499	18.158	2.95328
599	Map3k9	4.76421	mitogen-activated protein kinase kinase kinase 9	338372	0.476573	0.100032	58.5091	13.782
600	Gpr68	4.75693	G protein-coupled receptor 68	238377	0.841848	0.176973	46.4038	9.84428
601	Gm6559	4.73939	predicted gene 6559	625167	1.35764	0.286459	37.3248	7.87542
602	Vnn1	4.72955	vanin 1	22361	4.43892	0.938551	181.58	38.3927
603	Has2	4.72918	hyaluronan synthase 2	15117	27.2982	5.77229	2043.78	432.164
604	Mycn	4.7138	"v-myc avian myelocytomatosis viral related oncogene, neuroblastoma derived"	18109	0.52433	0.111233	23.2019	4.92214
605	Rragb	4.71378	Ras-related GTP binding B	245670	1.81273	0.38456	69.6057	14.7664
606	Tmem169	4.71377	transmembrane protein 169	271711	0.480178	0.101867	23.2019	4.92214
607	Lzts1	4.71377	"leucine zipper, putative tumor suppressor 1"	211134	1.57505	0.334138	46.4038	9.84428
608	Gm15326	4.71376	predicted gene 15326	102636620	1.034	0.219358	23.2019	4.92214
609	Piezo2	4.70805	piezo-type mechanosensitive ion channel component 2	667742	3.39427	0.720951	662.767	140.773
610	Podxl	4.70737	podocalyxin-like	27205	1.5602	0.331438	148.29	31.5017
611	Smim3	4.70389	small integral membrane protein 3	106878	23.352	4.9644	768.689	163.415
612	Drp2	4.69395	dystrophin related protein 2	13497	3.41724	0.728009	429.739	91.5518
613	Ica1	4.66971	islet cell autoantigen 1	15893	7.0034	1.49975	204.782	40.3615
614	S100a9	4.63327	S100 calcium binding protein A9 (calgranulin B)	20202	4.77862	1.03137	27.237	5.90657
615	Gprc5c	4.63138	"G protein-coupled receptor, family C, group 5, member C"	70355	12.9687	2.80018	773.733	145.695
616	Prune2	4.63123	prune homolog 2 (Drosophila)	353211	7.1835	1.5511	1641.28	354.394
617	Trat1	4.62339	T cell receptor associated transmembrane adaptor 1	77647	0.462339	0	4.03511	0
618	Fam71f2	4.61131	"family with sequence similarity 71, member F2"	245884	0.508102	0.110186	9.079	1.96886
619	Ppp1r27	4.6113	"protein phosphatase 1, regulatory subunit 27"	68701	0.871449	0.188981	9.079	1.96886
620	Cacng4	4.6113	"calcium channel, voltage-dependent, gamma subunit 4"	54377	0.634838	0.13767	9.079	1.96886
621	Anxa11	4.60239	annexin A11	11744	122.001	26.5082	4943.01	1074.01
622	Six2	4.58743	sine oculis-related homeobox 2	20472	0.458743	0.0559588	16.1404	1.96886
623	Myh6	4.58646	"myosin, heavy polypeptide 6, cardiac muscle, alpha"	17888	0.458646	0.0730663	49.4301	7.87542
624	Fndc3c1	4.55439	fibronectin type III domain containing 3C1	333564	1.88951	0.414877	161.404	35.4394
625	AU018091	4.53812	expressed sequence AU018091	245128	0.520509	0.114697	31.2721	6.89099
626	2810459M11Rik	4.5338	RIKEN cDNA 2810459M11 gene	72792	0.45338	0	26.2282	0
627	Tspyl4	4.52281	TSPY-like 4	72480	16.1899	3.57961	1108.65	245.122
628	Baiap2l1	4.48802	BAI1-associated protein 2-like 1	66898	14.6581	3.26605	826.189	184.088
629	Arhgef3	4.48682	Rho guanine nucleotide exchange factor (GEF) 3	71704	13.5186	3.01296	870.575	195.901
630	Pomc	4.48334	pro-opiomelanocortin-alpha	18976	2.39415	0.53401	35.3072	7.87542
631	Il25	4.47805	interleukin 25	140806	0.447805	0	7.06144	0
632	Corin	4.4762	corin	53419	0.44762	0.0589782	38.3336	4.92214
633	Wnk2	4.47396	WNK lysine deficient protein kinase 2	75607	0.447396	0.0631467	59.5179	7.87542
634	Cgref1	4.4633	cell growth regulator with EF hand domain 1	68567	36.8296	8.25165	719.259	162.431
635	Clcnka	4.45948	"chloride channel, voltage-sensitive Ka"	12733	0.445948	0.0241643	18.158	0.984428
636	Syngr4	4.45229	synaptogyrin 4	58867	0.445229	0	5.04389	0
637	1500015O10Rik	4.44885	RIKEN cDNA 1500015O10 gene	78896	14.3447	3.22436	179.562	40.3615
638	Timp3	4.4433	tissue inhibitor of metalloproteinase 3	21859	465.991	104.875	38671.5	8703.33
639	Zbtb16	4.44053	zinc finger and BTB domain containing 16	235320	0.576239	0.129768	52.4564	11.8131
640	Cstad	4.44052	"CSA-conditional, T cell activation-dependent protein"	78617	1.17105	0.263719	13.1141	2.95328
641	Gm6981	4.44052	predicted pseudogene 6981	629557	1.12779	0.253977	26.2282	5.90657
642	Xlr3a	4.44051	X-linked lymphocyte-regulated 3A	22445	0.492657	0.110946	13.1141	2.95328
643	Spats1	4.4405	"spermatogenesis associated, serine-rich 1"	71020	1.49268	0.336151	26.2282	5.90657
644	Dlk1	4.43597	delta-like 1 homolog (Drosophila)	13386	290.149	65.4083	22166.9	4990.06
645	Otos	4.43459	otospiralin	260301	0.443459	0	4.03511	0
646	Fxyd6	4.42598	FXYD domain-containing ion transport regulator 6	59095	34.9301	7.89206	1023.91	231.341
647	Hba-a1	4.41716	"hemoglobin alpha, adult chain 1"	15122	0.616927	0.139666	3.95156	0.89459
648	Inca1	4.41403	"inhibitor of CDK, cyclin A1 interacting protein 1"	103844	1.61662	0.366246	30.2633	6.89099
649	Psma8	4.40614	"proteasome (prosome, macropain) subunit, alpha type, 8"	73677	0.440614	0.0358316	12.1053	0.984428
650	Kcne1l	4.39171	"potassium voltage-gated channel, Isk-related family, member 1-like, pseudogene"	66240	1.32242	0.301117	30.2633	6.89099
651	Wt1	4.37221	Wilms tumor 1 homolog	22431	1.20754	0.276185	64.5618	14.7664
652	Abhd11os	4.35513	"abhydrolase domain containing 11, opposite strand"	69812	6.46035	1.48339	34.2984	7.87542
653	Camp	4.35512	cathelicidin antimicrobial peptide	12796	2.39903	0.550853	17.1492	3.93771
654	Nt5e	4.35387	"5' nucleotidase, ecto"	23959	55.3816	12.7201	3463.13	795.418
655	Tigit	4.35095	T cell immunoreceptor with Ig and ITIM domains	100043314	0.435095	0	6.05267	0
656	Alpl	4.34512	"alkaline phosphatase, liver/bone/kidney"	11647	17.1605	3.94937	736.408	170.306
657	Lctl	4.34005	lactase-like	235435	1.99788	0.460336	72.632	16.7353
658	Clcn3	4.33835	"chloride channel, voltage-sensitive 3"	12725	14.6201	3.36997	1434.48	330.768
659	Musk	4.33206	"muscle, skeletal, receptor tyrosine kinase"	18198	3.31094	0.764288	182.589	44.2992
660	4930480K23Rik	4.32234	RIKEN cDNA 4930480K23 gene	75016	0.515197	0.119194	25.2194	6.89099
661	Eldr	4.31802	Egfr long non-coding downstream RNA	72735	2.1444	0.496616	56.4916	12.7976
662	Crybg3	4.31548	beta-gamma crystallin domain containing 3	224273	12.1379	2.81264	1427.42	330.768
663	Rps6ka6	4.31039	ribosomal protein S6 kinase polypeptide 6	67071	3.21983	0.746993	267.326	62.0189
664	H2-DMb1	4.30389	"histocompatibility 2, class II, locus Mb1"	14999	1.06588	0.247655	21.1843	4.92214
665	S100a8	4.30388	S100 calcium binding protein A8 (calgranulin A)	20201	6.40986	1.48932	21.1843	4.92214
666	LOC106740	4.29467	uncharacterized LOC106740	106740	23.179	5.39715	376.276	87.6146
667	Sft2d2	4.28527	SFT2 domain containing 2	108735	17.8681	4.16966	1763.34	411.491
668	Rgl3	4.26973	ral guanine nucleotide dissociation stimulator-like 3	71746	2.90574	0.680544	126.097	29.5328
669	Mlip	4.26973	muscular LMNA-interacting protein	69642	4.03291	0.944535	75.6583	17.7197
670	Fzd6	4.26051	frizzled class receptor 6	14368	5.19331	1.21894	373.248	87.6141
671	Gm15850	4.23923	predicted gene 15850	329253	0.423923	0	1.00878	0
672	Hmx3	4.23915	H6 homeobox 3	15373	0.423915	0.0459647	9.079	0.984428
673	Asic4	4.23539	acid-sensing (proton-gated) ion channel family member 4	241118	0.423539	0	19.1668	0
674	Nrxn2	4.22704	neurexin II	18190	3.89173	0.920676	466.055	110.256
675	Gm17455	4.22374	"predicted gene, 17455"	100302688	0.422374	0	5.04389	0
676	Hist1h2ag	4.21302	"histone cluster 1, H2ag"	319167	0.421302	0	2.01756	0
677	Sln	4.21281	sarcolipin	66402	6.57051	1.55965	37.3248	8.85985
678	Inadl	4.20403	InaD-like (Drosophila)	12695	5.31267	1.26371	629.477	130.929
679	Fam150b	4.20008	"family with sequence similarity 150, member B"	100294583	0.420008	0.0819739	10.0878	1.96886
680	Bmp6	4.19502	bone morphogenetic protein 6	12161	6.47875	1.54439	264.3	63.0034
681	Plekhh2	4.18128	"pleckstrin homology domain containing, family H (with MyTH4 domain) member 2"	213556	14.8768	3.55795	1844.05	441.024
682	Magix	4.17493	"MAGI family member, X-linked"	54634	2.33875	0.560189	110.966	26.5795
683	Map6d1	4.15923	MAP6 domain containing 1	208158	1.22444	0.294391	69.6057	16.7353
684	Hmgcll1	4.15118	3-hydroxymethyl-3-methylglutaryl-Coenzyme A lyase-like 1	208982	0.415118	0.0934842	26.2282	5.90657
685	Impa2	4.12591	inositol (myo)-1(or 4)-monophosphatase 2	114663	21.2691	5.15501	463.029	112.225
686	Pak3	4.11859	p21 protein (Cdc42/Rac)-activated kinase 3	18481	9.02588	2.1915	1351.76	327.814
687	Tnfrsf18	4.11749	"tumor necrosis factor receptor superfamily, member 18"	21936	1.37602	0.334189	19.1668	4.92214
688	Ptgs2	4.10777	prostaglandin-endoperoxide synthase 2	19225	6.42319	1.56367	469.082	114.194
689	Chrna1	4.10619	"cholinergic receptor, nicotinic, alpha polypeptide 1 (muscle)"	11435	29.9933	7.30442	2287.91	557.186
690	Etaa1os	4.09896	"Ewing tumor-associated antigen 1, opposite strand"	102633673	1.03538	0.252596	4.03511	0.984428
691	Lcat	4.09896	lecithin cholesterol acyltransferase	16816	4.35223	1.06179	92.8076	22.6418
692	Rln1	4.09895	relaxin 1	19773	0.449889	0.109757	4.03511	0.984428
693	4930474M22Rik	4.09895	RIKEN cDNA 4930474M22 gene	74917	0.54466	0.132878	4.03511	0.984428
694	AA543186	4.09894	expressed sequence AA543186	100272219	0.586296	0.143036	16.1404	3.93771
695	Cyp2s1	4.09894	"cytochrome P450, family 2, subfamily s, polypeptide 1"	74134	0.721925	0.176125	32.2809	7.87542
696	Nrtn	4.09893	neurturin	18188	2.14835	0.524124	32.2809	7.87542
697	Mst1	4.09893	macrophage stimulating 1 (hepatocyte growth factor-like)	15235	0.419329	0.102302	16.1404	3.93771
698	4930506C21Rik	4.09893	RIKEN cDNA 4930506C21 gene	75060	1.14195	0.278597	16.1404	3.93771
699	Wnt10b	4.09893	"wingless-type MMTV integration site family, member 10B"	22410	1.72648	0.421203	64.5618	15.7508
700	Ascl3	4.09892	achaete-scute family bHLH transcription factor 3	56787	0.441655	0.107749	4.03511	0.984428
701	Dnajb13	4.09232	DnaJ heat shock protein family (Hsp40) member B13	69387	0.409232	0.0570506	7.06144	0.984428
702	Hist1h3c	4.0862	"histone cluster 1, H3c"	319148	0.40862	0	2.01756	0
703	Klk8	4.08065	kallikrein related-peptidase 8	259277	10.9304	2.67859	224.957	55.128
704	Nrn1l	4.0765	neuritin 1-like	234700	0.539251	0.132283	4.03511	0.984428
705	Jag2	4.07197	jagged 2	16450	2.13524	0.524375	152.325	37.4083
706	Mybl1	4.06819	myeloblastosis oncogene-like 1	17864	3.47803	0.854932	301.625	74.8165
707	2810029C07Rik	4.05722	RIKEN cDNA 2810029C07 gene	100504687	0.405722	0.0609121	13.1141	1.96886
708	Fgfr2	4.05403	fibroblast growth factor receptor 2	14183	33.2975	8.21343	3045.5	752.103
709	Fosb	4.05013	FBJ osteosarcoma oncogene B	14282	1.26528	0.312405	83.7286	20.673
710	Scn5a	4.04666	"sodium channel, voltage-gated, type V, alpha"	20271	3.68501	0.910629	556.845	137.82
711	Hist1h2bm	4.04058	"histone cluster 1, H2bm"	319186	0.404058	0	2.01756	0
712	Sec14l2	4.01743	SEC14-like lipid binding 2	67815	8.09609	2.01524	348.028	86.6296
713	Ctdspl	4.01608	"CTD (carboxy-terminal domain, RNA polymerase II, polypeptide A) small phosphatase-like"	69274	31.0074	7.72082	2542.12	632.987
714	2610528A11Rik	4.00894	RIKEN cDNA 2610528A11 gene	70045	0.400894	0.0978043	4.03511	0.984428
715	Itm2a	4.00835	integral membrane protein 2A	16431	386.347	96.3856	10176.5	2538.84
716	Nol4l	4.00472	nucleolar protein 4-like	329540	3.41821	0.853546	342.984	85.6452
717	Snph	4.00309	syntaphilin	241727	0.979997	0.24481	80.7022	19.6886
718	Cbr2	4.00286	carbonyl reductase 2	12409	16.8256	4.20339	252.194	63.0034
719	Ccdc125	3.99654	coiled-coil domain containing 125	76041	1.02456	0.256362	47.4123	11.8131
720	Prap1	3.99479	proline-rich acidic protein 1	22264	0.399479	0	3.02633	0
721	Dusp14	3.98249	dual specificity phosphatase 14	56405	22.6686	5.69207	517.503	129.944
722	Wfdc1	3.98088	WAP four-disulfide core domain 1	67866	0.398088	0.055497	7.06144	0.984428
723	Ggt1	3.97657	gamma-glutamyltransferase 1	14598	0.397657	0	14.1229	0
724	Wnt7b	3.97323	"wingless-type MMTV integration site family, member 7B"	22422	0.397323	0.0503082	24.2107	2.95328
725	Kcng2	3.96669	"potassium voltage-gated channel, subfamily G, member 2"	240444	0.396669	0.0814935	19.1668	3.93771
726	Cth	3.96376	cystathionase (cystathionine gamma-lyase)	107869	50.1646	12.6558	1478.87	373.098
727	Dok7	3.96098	docking protein 7	231134	4.81041	1.21445	202.764	51.1902
728	Eid3	3.95256	EP300 interacting inhibitor of differentiation 3	66341	1.34527	0.340354	27.237	6.89099
729	Pf4	3.94826	platelet factor 4	56744	19.0308	4.82005	132.15	33.4705
730	Id3	3.9432	inhibitor of DNA binding 3	15903	221.448	56.1594	3039.45	770.807
731	Rin3	3.94164	Ras and Rab interactor 3	217835	16.1643	4.10091	1079.39	271.702
732	Ikzf4	3.9413	IKAROS family zinc finger 4	22781	0.806606	0.204655	50.4389	12.7976
733	Sgcd	3.93854	"sarcoglycan, delta (dystrophin-associated glycoprotein)"	24052	20.2566	5.14317	445.88	113.209
734	Prss50	3.93849	"protease, serine 50"	235631	0.393849	0.0427047	9.079	0.984428
735	Nts	3.93554	neurotensin	67405	0.393554	0.0548649	7.06144	0.984428
736	Mycl	3.9328	v-myc avian myelocytomatosis viral oncogene lung carcinoma derived	16918	3.64385	0.926529	212.852	55.128
737	Eaf2	3.92814	ELL associated factor 2	106389	0.750604	0.191084	23.2018	5.90656
738	Zbtb20	3.92568	zinc finger and BTB domain containing 20	56490	4.51936	1.15123	245.133	60.0501
739	Sh2d3c	3.92408	SH2 domain containing 3C	27387	5.46954	1.39384	283.466	64.9722
740	Serpine2	3.91583	"serine (or cysteine) peptidase inhibitor, clade E, member 2"	20720	343.787	87.7942	11757.3	3002.5
741	Igfbp4	3.91165	insulin-like growth factor binding protein 4	16010	159.833	40.8608	5498.85	1405.76
742	Airn	3.90369	antisense Igf2r RNA	104103	12.9659	3.32145	146.273	41.3459
743	Iqck	3.89445	IQ motif containing K	434232	1.13896	0.292457	38.3381	9.84428
744	Ackr4	3.89399	atypical chemokine receptor 4	252837	0.54447	0.139823	19.1668	4.92214
745	Agpat9	3.88797	1-acylglycerol-3-phosphate O-acyltransferase 9	231510	5.26093	1.35313	260.265	66.9411
746	Deb1	3.87337	differentially expressed in B16F10 1	26901	107.784	27.8269	606.275	156.524
747	Fam81a	3.87123	"family with sequence similarity 81, member A"	76886	0.691742	0.178688	34.2984	8.85985
748	Ano5	3.86683	anoctamin 5	233246	0.433128	0.112011	60.5267	15.7508
749	Tenm3	3.86533	teneurin transmembrane protein 3	23965	25.0952	6.49239	4996.48	1292.55
750	Shroom1	3.86254	shroom family member 1	71774	0.859017	0.222397	48.4213	12.7976
751	Lmtk3	3.86155	lemur tyrosine kinase 3	381983	0.386155	0.0802166	34.2984	6.89099
752	Toporsos	3.85495	"topoisomerase I binding, arginine/serine-rich, opposite strand"	100504309	38.044	9.86886	79.6934	20.673
753	Hormad2	3.84825	HORMA domain containing 2	75828	0.384825	0	8.07022	0
754	Ciart	3.83995	circadian associated repressor of transcription	229599	15.6808	4.0836	343.993	89.5829
755	Cldn19	3.80417	claudin 19	242653	0.380417	0.0131749	10.0878	0.984428
756	Smoc1	3.80265	SPARC related modular calcium binding 1	64075	5.0236	1.32108	303.642	79.7386
757	Krt85	3.8011	keratin 85	53622	0.38011	0	12.8018	0
758	Steap1	3.79721	six transmembrane epithelial antigen of the prostate 1	70358	72.3049	19.0416	1345.71	354.394
759	Slc14a1	3.79063	"solute carrier family 14 (urea transporter), member 1"	108052	2.09274	0.552083	134.167	36.4238
760	Adamtsl3	3.79037	ADAMTS-like 3	269959	7.64067	2.01581	1003.73	264.811
761	Lpcat1	3.78934	lysophosphatidylcholine acyltransferase 1	210992	33.9268	8.95322	876.628	231.341
762	Zim3	3.78848	"zinc finger, imprinted 3"	116811	0.378848	0.0352102	21.1845	1.96889
763	Calml4	3.77351	calmodulin-like 4	75600	9.4769	2.51143	108.948	27.564
764	Rspo3	3.76531	R-spondin 3	72780	15.7284	4.17719	637.548	169.322
765	Cryl1	3.76463	"crystallin, lambda 1"	68631	23.5213	6.24797	522.547	138.804
766	Syt7	3.76208	synaptotagmin VII	54525	0.376208	0.0605243	43.3774	6.89099
767	1700010D01Rik	3.76072	RIKEN cDNA 1700010D01 gene	76386	0.376072	0	2.01756	0
768	Dennd2d	3.75778	DENN/MADD domain containing 2D	72121	0.467287	0.124352	33.2897	8.85985
769	Ppp1r3g	3.75738	"protein phosphatase 1, regulatory (inhibitor) subunit 3G"	76487	0.57052	0.15184	22.1931	5.90657
770	5730405O15Rik	3.75736	RIKEN cDNA 5730405O15 gene	70489	0.887786	0.236279	11.0966	2.95328
771	Gprin3	3.75736	GPRIN family member 3	243385	1.44879	0.385587	77.6759	20.673
772	Tle1	3.75322	transducin-like enhancer of split 1	21885	12.629	3.36484	891.76	235.278
773	1190002N15Rik	3.74721	RIKEN cDNA 1190002N15 gene	68861	35.769	9.54551	2482.6	662.52
774	Prr7	3.7456	proline rich 7 (synaptic)	432763	10.0466	2.68224	213.861	57.0968
775	Artn	3.74558	artemin	11876	6.81726	1.82008	252.194	65.9567
776	5430402O13Rik	3.74062	RIKEN cDNA 5430402O13 gene	73183	0.374062	0.0730003	5.04389	0.984428
777	Ebf2	3.73695	early B cell factor 2	13592	4.80333	1.28536	474.126	126.991
778	Slc44a2	3.73253	"solute carrier family 44, member 2"	68682	122.705	32.8745	7395.35	1980.67
779	Cspg4	3.72794	chondroitin sulfate proteoglycan 4	121021	74.6431	20.0226	10866.6	2914.89
780	Nos1	3.72258	"nitric oxide synthase 1, neuronal"	18125	0.372258	0.0614769	65.5706	10.8287
781	Higd1c	3.72176	"HIG1 domain family, member 1C"	380975	0.372176	0	2.0174	0
782	Btbd17	3.71576	BTB (POZ) domain containing 17	72014	0.371576	0.0259005	14.1229	0.984428
783	Jazf1	3.71121	JAZF zinc finger 1	231986	13.4202	3.61613	675.881	182.119
784	Tmsb15b1	3.70376	thymosin beta 15b1	666244	3.29091	0.888532	13.742	3.71029
785	Tiam1	3.69181	T cell lymphoma invasion and metastasis 1	21844	11.3684	3.07936	1491.98	404.6
786	Mertk	3.69079	c-mer proto-oncogene tyrosine kinase	17289	6.90746	1.87154	428.731	116.162
787	Chd5	3.68979	chromodomain helicase DNA binding protein 5	269610	0.368979	0.0636196	63.553	10.8287
788	C330024C12Rik	3.67567	RIKEN cDNA C330024C12 gene	399626	0.367567	0	8.07022	0
789	Chsy1	3.66925	chondroitin sulfate synthase 1	269941	49.2703	13.4279	3626.56	988.365
790	Rtkn	3.66818	rhotekin	20166	25.9886	7.08487	1134.87	298.282
791	Als2cl	3.66321	ALS2 C-terminal like	235633	5.53519	1.51102	504.389	137.82
792	Kazald1	3.65977	Kazal-type serine peptidase inhibitor domain 1	107250	2.32882	0.63633	50.4389	13.782
793	Tmem125	3.65977	transmembrane protein 125	230678	0.823799	0.225096	25.2194	6.89099
794	Hmgb2	3.65902	high mobility group box 2	97165	60.3284	16.4876	2777.17	758.994
795	Gdap1	3.64628	ganglioside-induced differentiation-associated-protein 1	14545	0.364628	0.0569322	25.2194	3.93771
796	Zbtb46	3.64363	zinc finger and BTB domain containing 46	72147	2.86969	0.787591	117.018	29.5328
797	Rnf225	3.64351	ring finger protein 225	381845	0.574425	0.157657	32.2809	8.85985
798	Dlc1	3.62915	deleted in liver cancer 1	50768	70.5329	19.4351	7932.02	2266.15
799	Srrm4os	3.62697	"serine/arginine repetitive matrix 4, opposite strand"	76798	0.362697	0	21.1843	0
800	Tsc22d1	3.61905	"TSC22 domain family, member 1"	21807	312.322	86.2994	8942.81	3027.12
801	Mbnl1	3.61674	muscleblind-like 1 (Drosophila)	56758	75.2156	20.7965	6566.13	1954.09
802	Cnksr3	3.61485	Cnksr family member 3	215748	26.8314	7.42255	1612.03	445.946
803	Gprc5a	3.61356	"G protein-coupled receptor, family C, group 5, member A"	232431	3.91854	1.0844	135.176	37.4083
804	Diras1	3.61208	"DIRAS family, GTP-binding RAS-like 1"	208666	0.361208	0.078331	18.158	3.93771
805	1700019G24Rik	3.61067	RIKEN cDNA 1700019G24 gene	72249	0.361067	0	2.01756	0
806	Kcnk7	3.60873	"potassium channel, subfamily K, member 7"	16530	0.360873	0.0586937	6.05267	0.984428
807	Lrrc8c	3.59901	"leucine rich repeat containing 8 family, member C"	100604	27.0575	7.51805	1314.44	365.223
808	9230116N13Rik	3.58659	RIKEN cDNA 9230116N13 gene	320054	0.403746	0.112571	14.1229	3.93771
809	Tmod4	3.58658	tropomodulin 4	50874	0.740346	0.206421	14.1229	3.93771
810	Fbxo36	3.58658	F-box protein 36	66153	12.1934	3.39973	155.352	43.3148
811	C330013J21Rik	3.58658	zinc finger protein 972	78703	3.41001	0.95077	42.3687	11.8131
812	Spata9	3.58657	spermatogenesis associated 9	75571	0.906287	0.252689	14.1229	3.93771
813	Klhl10	3.58657	kelch-like 10	66720	0.422835	0.117894	14.1229	3.93771
814	Dbil5	3.58655	diazepam binding inhibitor-like 5	13168	1.05355	0.29375	7.06144	1.96886
815	3110099E03Rik	3.57546	RIKEN cDNA 3110099E03 gene	100043232	0.357546	0	16.1404	0
816	Tcfl5	3.57005	transcription factor-like 5 (basic helix-loop-helix)	277353	8.82805	2.47281	326.844	91.5518
817	Kcnn3	3.56759	"potassium intermediate/small conductance calcium-activated channel, subfamily N, member 3"	140493	0.689459	0.193256	94.8251	26.5795
818	B230217C12Rik	3.5596	RIKEN cDNA B230217C12 gene	68127	3.67639	1.03281	66.5793	18.7041
819	Tspan8	3.55117	tetraspanin 8	216350	0.645581	0.181794	15.1317	3.93771
820	Pdk1	3.54195	"pyruvate dehydrogenase kinase, isoenzyme 1"	228026	10.8359	3.0593	1000.71	282.531
821	Car2	3.54	carbonic anhydrase 2	12349	1.30939	0.369884	38.3336	10.8287
822	Zcchc5	3.53778	"zinc finger, CCHC domain containing 5"	213436	69.1437	19.5444	3510.55	992.303
823	Sms	3.53419	spermine synthase	20603	13.322	3.76946	782.812	221.496
824	Zfp91Cntf	3.53304	"predicted readthrough transcript (NMD candidate), 44505"	664779	0.353304	0	20.5832	0
825	Zcchc12	3.52965	"zinc finger, CCHC domain containing 12"	72693	1.70472	0.482971	62.5442	17.7197
826	Teddm1b	3.52156	transmembrane epididymal protein 1B	433365	0.352156	0.0229104	15.1317	0.984428
827	Slc6a9	3.51297	"solute carrier family 6 (neurotransmitter transporter, glycine), member 9"	14664	64.8311	18.4548	3683.05	1048.42
828	D6Ertd527e	3.50955	"DNA segment, Chr 6, ERATO Doi 527, expressed"	52372	0.350955	0.0526897	13.1141	1.96886
829	Stk39	3.50118	serine/threonine kinase 39	53416	24.9574	7.12829	1406.24	401.647
830	Fhit	3.50044	fragile histidine triad gene	14198	0.350044	0.0823039	5.04389	0.984428
831	Tmem182	3.49614	transmembrane protein 182	381339	3.57152	1.02156	58.5091	16.7353
832	Slc12a8	3.495	"solute carrier family 12 (potassium/chloride transporters), member 8"	171286	0.3495	0.0897538	19.1668	4.92214
833	Neurl1b	3.49342	neuralized E3 ubiquitin protein ligase 1B	240055	0.681692	0.195136	75.6583	21.6574
834	Cpne8	3.49311	copine VIII	66871	50.6902	14.5115	1566.63	402.631
835	Mpo	3.49287	myeloperoxidase	17523	0.349287	0.0227237	15.1317	0.984428
836	Lama5	3.49215	"laminin, alpha 5"	16776	4.22274	1.20921	876.628	251.029
837	Fam20b	3.49094	"family with sequence similarity 20, member B"	215015	53.6928	15.3806	4013.93	1149.81
838	Adamtsl4	3.48639	ADAMTS-like 4	229595	11.2938	3.2394	785.838	228.387
839	Fam221a	3.48559	"family with sequence similarity 221, member A"	231946	1.33552	0.383155	45.395	12.7976
840	4930528A17Rik	3.48411	RIKEN cDNA 4930528A17 gene	67735	0.483838	0.13887	17.1492	4.92214
841	BC065397	3.4841	cDNA sequence BC065397	436230	0.612961	0.175931	34.2984	9.84428
842	D630045M09Rik	3.48134	RIKEN cDNA D630045M09 gene	432777	0.348134	0.0485329	7.06144	0.984428
843	Hid1	3.47272	HID1 domain containing	217310	2.19145	0.631047	123.071	35.4394
844	Pkn3	3.46726	protein kinase N3	263803	4.93651	1.42375	249.168	71.8632
845	Elf3	3.46079	E74-like factor 3	13710	0.346079	0.0613972	11.0966	1.96886
846	Zpbp	3.45841	zona pellucida binding protein	53604	0.345841	0.0765719	23.2019	4.92214
847	Phlda1	3.45337	"pleckstrin homology like domain, family A, member 1"	21664	42.0945	12.1894	1359.83	393.771
848	Mttp	3.45275	microsomal triglyceride transfer protein	17777	7.43922	2.15458	557.854	162.431
849	Cetn4	3.44684	centrin 4	207175	2.37818	0.689959	37.3248	10.8287
850	Utf1	3.44466	undifferentiated embryonic cell transcription factor 1	22286	0.344466	0	6.05267	0
851	Pitpnc1	3.44458	"phosphatidylinositol transfer protein, cytoplasmic 1"	71795	4.93788	1.43352	562.898	163.415
852	Hbegf	3.43928	heparin-binding EGF-like growth factor	15200	13.4941	3.92353	541.714	157.508
853	Ltf	3.43684	lactotransferrin	17002	0.343684	0	16.1404	0
854	Cthrc1	3.43396	collagen triple helix repeat containing 1	68588	54.0248	15.7325	953.295	277.609
855	F930015N05Rik	3.42849	RIKEN cDNA F930015N05 gene	654805	0.342849	0.0318641	21.1843	1.96886
856	Raet1a	3.42501	"retinoic acid early transcript 1, alpha"	19368	0.458451	0.133854	11.3348	3.30941
857	Kcnj12	3.4176	"potassium inwardly-rectifying channel, subfamily J, member 12"	16515	0.515812	0.150928	41.3599	11.8131
858	Lrrc46	3.41578	leucine rich repeat containing 46	69297	1.00201	0.293347	20.1756	5.90657
859	Trdn	3.41578	triadin	76757	0.631394	0.184846	50.4389	14.7664
860	Ripply1	3.41577	ripply transcriptional repressor 1	622473	1.16828	0.342025	10.0878	2.95328
861	Tiam2	3.41531	T cell lymphoma invasion and metastasis 2	24001	11.6966	3.42475	1259.96	353.41
862	Gm7334	3.41388	predicted gene 7334	654432	7.85521	2.30096	166.922	48.895
863	Sstr2	3.40408	somatostatin receptor 2	20606	2.26017	0.66396	52.4564	14.7664
864	Thbs3	3.4022	thrombospondin 3	21827	32.0613	9.42371	1768.39	519.778
865	Shf	3.39952	Src homology 2 domain containing F	435684	16.89	4.96835	421.669	124.038
866	Icos	3.3927	inducible T cell co-stimulator	54167	0.33927	0.0348506	19.1668	1.96886
867	Ddc	3.39225	dopa decarboxylase	13195	2.99265	0.882203	96.8427	28.5484
868	Ltv1	3.39036	LTV1 ribosome biogenesis factor	353258	74.5737	21.9958	2152.73	634.956
869	Arhgap22	3.38162	Rho GTPase activating protein 22	239027	3.00667	0.88912	133.159	39.3771
870	Mboat2	3.37995	membrane bound O-acyltransferase domain containing 2	67216	6.28904	1.86069	299.607	88.5985
871	Per2	3.37944	period circadian clock 2	18627	4.49033	1.32872	469.082	138.804
872	Smad6	3.37342	SMAD family member 6	17130	16.2097	4.80512	830.224	246.107
873	Synpo	3.36855	synaptopodin	104027	38.6332	11.4688	3431.86	1015.93
874	Mpzl2	3.367	myelin protein zero-like 2	14012	1.2481	0.370686	69.6057	20.673
875	Gm14137	3.36699	predicted gene 14137	623781	0.875522	0.260031	46.4038	13.782
876	BC048609	3.36456	cDNA sequence BC048609	433215	0.336456	0	2.01756	0
877	Scml2	3.35104	sex comb on midleg-like 2 (Drosophila)	107815	1.40782	0.420114	122.062	36.4238
878	Pam	3.34756	peptidylglycine alpha-amidating monooxygenase	18484	61.8958	18.4898	4471.91	1335.87
879	Grifin	3.34384	galectin-related inter-fiber protein	77998	0.334384	0	2.01756	0
880	Lrrc51	3.34062	leucine rich repeat containing 51	69358	10.8317	3.24242	141.229	40.3615
881	Nanog	3.33109	Nanog homeobox	71950	0.396347	0.118984	13.1141	3.93771
882	Rgs11	3.33039	regulator of G-protein signaling 11	50782	0.393948	0.118289	13.1141	3.93771
883	Ifitm6	3.32337	interferon induced transmembrane protein 6	213002	0.332337	0	2.01756	0
884	Wfdc15b	3.31305	WAP four-disulfide core domain 15B	192201	0.331305	0	2.01756	0
885	Car6	3.31182	carbonic anhydrase 6	12353	52.4274	15.8304	1124.79	339.628
886	Gfod1	3.3095	glucose-fructose oxidoreductase domain containing 1	328232	3.67613	1.11078	439.827	132.898
887	Slc25a13	3.30703	"solute carrier family 25 (mitochondrial carrier, adenine nucleotide translocator), member 13"	50799	3.19639	0.966544	172.501	52.1747
888	Pycr1	3.30327	pyrroline-5-carboxylate reductase 1	209027	22.0425	6.67293	1105.62	334.705
889	4833411C07Rik	3.29819	RIKEN cDNA 4833411C07 gene	71624	0.329819	0.0536429	6.05267	0.984428
890	Fam160a1	3.29551	"family with sequence similarity 160, member A1"	229488	8.91123	2.70405	691.013	209.683
891	Cmss1	3.29379	cms small ribosomal subunit 1	66497	20.4303	6.20267	363.16	110.256
892	Dusp13	3.29217	dual specificity phosphatase 13	27389	1.93726	0.588444	36.316	16.7353
893	Gm3776	3.29193	predicted gene 3776	100042295	0.329193	0.0803116	4.03511	0.984428
894	Dlg2	3.2906	"discs, large homolog 2 (Drosophila)"	23859	1.67673	0.509552	188.641	56.1124
895	Daam2	3.28785	dishevelled associated activator of morphogenesis 2	76441	8.45542	2.57172	915.97	278.593
896	Spaca4	3.28569	sperm acrosome associated 4	69363	0.328569	0	3.02633	0
897	2900092D14Rik	3.27914	RIKEN cDNA 2900092D14 gene	73100	0.330731	0.100859	16.1404	4.92214
898	Slc2a1	3.27661	"solute carrier family 2 (facilitated glucose transporter), member 1"	20525	130.114	39.71	5699.59	1739.48
899	Sdr39u1	3.2756	"short chain dehydrogenase/reductase family 39U, member 1"	654795	29.6479	9.05114	557.854	170.306
900	Fbxo7	3.27453	F-box protein 7	69754	27.607	8.43084	857.461	261.858
901	Dusp1	3.26723	dual specificity phosphatase 1	19252	79.2568	24.2581	2544.14	778.682
902	1700001L05Rik	3.26634	RIKEN cDNA 1700001L05 gene	69291	0.478365	0.146453	51.4477	15.7508
903	Nup210	3.26381	nucleoporin 210	54563	0.326381	0.0543786	41.3599	6.89099
904	Prss53	3.26298	"protease, serine 53"	330657	5.67165	1.73818	244.124	74.8165
905	Epha8	3.25871	Eph receptor A8	13842	0.325871	0	27.237	0
906	Ppp1r9a	3.25843	"protein phosphatase 1, regulatory (inhibitor) subunit 9A"	243725	1.64646	0.505292	285.484	87.6141
907	Kcnq4	3.25669	"potassium voltage-gated channel, subfamily Q, member 4"	60613	5.48224	1.68338	234.036	71.8632
908	Ppp3ca	3.25565	"protein phosphatase 3, catalytic subunit, alpha isoform"	19055	48.3913	14.8638	4138.01	1270.9
909	Ttll9	3.25338	"tubulin tyrosine ligase-like family, member 9"	74711	0.325338	0.0400496	10.0878	1.96886
910	4930556M19Rik	3.25324	RIKEN cDNA 4930556M19 gene	75259	1.44712	0.444824	43.3774	14.7664
911	Odc1	3.25204	"ornithine decarboxylase, structural 1"	18263	143.449	44.1105	6217.1	1911.76
912	Rxfp2	3.24951	relaxin/insulin-like family peptide receptor 2	140498	0.324951	0.017065	19.1668	0.984428
913	A930005H10Rik	3.22741	RIKEN cDNA A930005H10 gene	68161	10.2397	3.17273	85.7461	27.564
914	Hsf4	3.21991	heat shock transcription factor 4	26386	0.722626	0.224424	20.1756	5.90657
915	Aif1l	3.21584	allograft inflammatory factor 1-like	108897	15.3052	4.75931	778.776	242.169
916	Fut1	3.2138	fucosyltransferase 1	14343	0.32138	0.0895888	14.1229	3.93771
917	Ltbp3	3.20714	latent transforming growth factor beta binding protein 3	16998	73.1886	22.8205	6765.87	2109.63
918	Ppip5k2	3.20565	diphosphoinositol pentakisphosphate kinase 2	227399	23.0016	7.17533	2287.91	713.71
919	LOC102636514	3.20565	uncharacterized LOC102636514	102636514	0.320565	0	2.01756	0
920	Il20rb	3.2023	interleukin 20 receptor beta	213208	0.599631	0.18725	25.2194	7.87542
921	Tmem100	3.20229	transmembrane protein 100	67888	1.75178	0.54704	50.4389	15.7508
922	Hhip	3.2007	Hedgehog-interacting protein	15245	1.5498	0.484206	255.221	79.7386
923	Skap2	3.20029	src family associated phosphoprotein 2	54353	45.4646	14.2064	1203.47	376.051
924	Plekhb1	3.19312	"pleckstrin homology domain containing, family B (evectins) member 1"	27276	2.76476	0.865848	81.711	25.5951
925	2200002D01Rik	3.18808	RIKEN cDNA 2200002D01 gene	72275	10.3862	3.25782	56.4916	17.7197
926	1700007K13Rik	3.18807	RIKEN cDNA 1700007K13 gene	69327	2.57786	0.808596	28.2458	8.85985
927	Hcn4	3.18167	"hyperpolarization-activated, cyclic nucleotide-gated K+ 4"	330953	0.318167	0.0295702	21.1843	1.96886
928	Lgr4	3.18026	leucine-rich repeat-containing G protein-coupled receptor 4	107515	29.9062	9.40371	2692.43	846.608
929	Maged2	3.17738	"melanoma antigen, family D, 2"	80884	180.033	56.6608	6369.42	1993.47
930	3010001F23Rik	3.16437	RIKEN cDNA 3010001F23 gene	75693	0.502936	0.158937	6.05267	1.96886
931	Pik3cb	3.16081	"phosphatidylinositol 3-kinase, catalytic, beta polypeptide"	74769	5.1257	1.62164	441.845	139.789
932	Tmem108	3.1596	transmembrane protein 108	81907	0.577666	0.182829	37.3248	11.8131
933	Atp2a3	3.15782	"ATPase, Ca++ transporting, ubiquitous"	53313	1.26103	0.399335	100.878	32.4861
934	4930570G19Rik	3.15778	RIKEN cDNA 4930570G19 gene	329782	0.504317	0.159706	7.06144	5.90657
935	Hoxa1	3.15618	homeobox A1	15394	1.85013	0.586193	77.6759	24.6107
936	1700042O10Rik	3.15401	RIKEN cDNA 1700042O10 gene	73321	0.315401	0	5.04389	0
937	Fitm1	3.15303	fat storage-inducing transmembrane protein 1	68680	3.11265	0.987192	40.3511	12.7976
938	Cntnap3	3.15017	contactin associated protein-like 3	238680	0.315017	0	27.237	0
939	Dok1	3.14969	docking protein 1	13448	61.1704	19.4211	1807.73	573.921
940	Pim3	3.14564	proviral integration site 3	223775	34.6996	11.031	1421.37	451.852
941	Fsd2	3.14564	fibronectin type III and SPRY domain containing 2	244091	0.314564	0.0767427	16.1404	3.93771
942	Mras	3.14466	muscle and microspikes RAS	17532	22.215	7.06435	1575.71	501.074
943	Nsg2	3.1359	neuron specific gene family member 2	18197	0.31359	0.0273149	12.1053	0.984428
944	Popdc3	3.13332	popeye domain containing 3	78977	5.27457	1.68338	160.396	51.1902
945	Plcb1	3.13076	"phospholipase C, beta 1"	18795	3.23595	1.0336	413.599	131.913
946	Slc7a7	3.12807	"solute carrier family 7 (cationic amino acid transporter, y+ system), member 7"	20540	6.16255	1.97008	226.974	70.8783
947	Phox2a	3.11434	paired-like homeobox 2a	11859	0.311434	0.0759791	8.07022	1.96886
948	Mycbp	3.11113	MYC binding protein	56309	14.3993	4.62832	339.958	109.271
949	Gale	3.10914	"galactose-4-epimerase, UDP"	74246	54.7993	17.6252	1346.72	433.148
950	Bves	3.10527	blood vessel epicardial substance	23828	3.89851	1.25545	100.878	32.4861
951	Ehd3	3.10312	EH-domain containing 3	57440	11.8408	3.81577	757.592	244.138
952	Dcx	3.10276	doublecortin	13193	0.310276	0.0847178	50.4389	13.782
953	Efna1	3.09587	ephrin A1	13636	14.2508	4.60316	335.923	108.287
954	Me1	3.09215	"malic enzyme 1, NADP(+)-dependent, cytosolic"	17436	81.5233	26.3646	4609.11	1490.42
955	Lrrc23	3.09067	leucine rich repeat containing 23	16977	0.309067	0	7.06144	0
956	Dll1	3.08885	delta-like 1 (Drosophila)	13388	3.56487	1.15411	212.852	68.9099
957	Chd7	3.08854	chromodomain helicase DNA binding protein 7	320790	2.10985	0.683122	434.783	140.773
958	Gdf15	3.08777	growth differentiation factor 15	23886	28.4045	9.19902	458.994	148.649
959	Usp6nl	3.0871	USP6 N-terminal like	98910	14.0607	4.55466	1188.34	389.833
960	Ces2e	3.08409	carboxylesterase 2E	234673	0.82037	0.266001	28.2458	8.85985
961	Ank1	3.08214	"ankyrin 1, erythroid"	11733	3.42392	1.11089	496.318	160.462
962	Pcp2	3.07948	Purkinje cell protein 2 (L7)	18545	0.629408	0.204388	3.02632	0.984427
963	Ung	3.07536	uracil DNA glycosylase	22256	11.0075	3.57926	348.028	113.209
964	Pde9a	3.07516	phosphodiesterase 9A	18585	0.528958	0.17201	18.158	5.90657
965	Snora23	3.07421	"small nucleolar RNA, H/ACA box 23"	100379145	11.7763	3.83067	3.02633	0.984428
966	Notum	3.07421	notum pectinacetylesterase homolog (Drosophila)	77583	2.8882	0.939493	96.8427	31.5017
967	Gm35612	3.07421	"predicted gene, 35612"	102639259	0.975459	0.317304	3.02633	0.984428
968	2900009J06Rik	3.07421	RIKEN cDNA 2900009J06 gene	100502745	1.30439	0.424301	6.05267	1.96886
969	Pram1	3.07421	PML-RAR alpha-regulated adaptor molecule 1	378460	0.631433	0.205397	24.2107	7.87542
970	Apom	3.07421	apolipoprotein M	55938	0.325288	0.105812	3.02633	0.984428
971	S100a7a	3.07421	S100 calcium binding protein A7A	381493	0.927697	0.301768	9.079	2.95328
972	6430531B16Rik	3.07421	RIKEN cDNA 6430531B16 gene	381933	0.344102	0.111932	6.05267	1.96886
973	Gng13	3.07421	"guanine nucleotide binding protein (G protein), gamma 13"	64337	1.63066	0.530433	6.05267	1.96886
974	Slc30a2	3.0742	"solute carrier family 30 (zinc transporter), member 2"	230810	0.315398	0.102595	18.158	5.90657
975	Nefl	3.0742	"neurofilament, light polypeptide"	18039	0.364662	0.11862	12.1053	3.93771
976	Gchfr	3.0742	GTP cyclohydrolase I feedback regulator	320415	9.81842	3.19381	75.6583	24.6107
977	Bglap2	3.0742	bone gamma-carboxyglutamate protein 2	12097	0.634414	0.206367	3.02633	0.984428
978	5033406O09Rik	3.0742	RIKEN cDNA 5033406O09 gene	77675	0.537678	0.1749	15.1317	4.92214
979	Fhl4	3.0742	four and a half LIM domains 4	14202	0.99495	0.323645	45.395	14.7664
980	Morn5	3.0742	MORN repeat containing 5	75495	0.684763	0.222745	6.05267	1.96886
981	Gsta1	3.0742	"glutathione S-transferase, alpha 1 (Ya)"	14857	0.503714	0.163852	6.05267	1.96886
982	5033403F01Rik	3.0742	RIKEN cDNA 5033403F01 gene	75958	0.563753	0.183382	12.1053	3.93771
983	E130304I02Rik	3.0742	RIKEN cDNA E130304I02 gene	78547	1.01435	0.329956	9.079	2.95328
984	Hoxaas3	3.0742	Hoxa cluster antisense RNA 3	72628	1.04962	0.341429	12.1053	3.93771
985	Cyb5rl	3.0742	cytochrome b5 reductase-like	230582	4.33357	1.40966	111.974	36.4238
986	Cldn3	3.07419	claudin 3	12739	0.310635	0.101046	6.05267	1.96886
987	Slc26a1	3.0741	"solute carrier family 26 (sulfate transporter), member 1"	231583	0.649234	0.211195	36.316	11.8136
988	Prrt1	3.07301	proline-rich transmembrane protein 1	260297	0.307301	0.0749708	4.03511	0.984428
989	Hist1h1a	3.06902	"histone cluster 1, H1a"	80838	0.306902	0.0998313	3.02633	0.984428
990	Chrnd	3.06742	"cholinergic receptor, nicotinic, delta polypeptide"	11447	8.92196	2.90862	455.968	148.649
991	Plce1	3.06668	"phospholipase C, epsilon 1"	74055	2.37756	0.775289	410.573	133.882
992	Gm6787	3.06574	predicted gene 6787	627782	0.306574	0	7.06144	0
993	Map3k19	3.06369	mitogen-activated protein kinase kinase kinase 19	22625	0.306369	0	21.1843	0
994	Zdhhc23	3.06255	"zinc finger, DHHC domain containing 23"	332175	0.306255	0.0498104	6.05267	0.984428
995	Creb3l2	3.0565	cAMP responsive element binding protein 3-like 2	208647	69.4508	22.7223	4004.85	1310.27
996	Tnfrsf11b	3.04793	"tumor necrosis factor receptor superfamily, member 11b (osteoprotegerin)"	18383	12.0949	3.96823	585.091	191.963
997	Zfp568	3.04579	zinc finger protein 568	243905	15.1955	4.98901	1967.12	645.785
998	Slc13a4	3.04301	"solute carrier family 13 (sodium/sulfate symporters), member 4"	243755	0.304301	0.0164976	18.158	0.984428
999	Gm7694	3.04005	predicted gene 7694	665574	1.33538	0.439263	89.7812	29.5328
1000	Ttc39a	3.03594	tetratricopeptide repeat domain 39A	230603	3.03531	0.999792	120.045	39.3771
1001	Spink4	3.03537	"serine peptidase inhibitor, Kazal type 4"	20731	0.303537	0	1.00878	0
1002	Raph1	3.03526	Ras association (RalGDS/AF-6) and pleckstrin homology domains 1	77300	18.5345	6.1064	3065.68	1010.02
1003	Foxd1	3.03237	forkhead box D1	15229	3.50418	1.15559	146.273	48.237
1004	Cftr	3.03147	cystic fibrosis transmembrane conductance regulator	12638	0.303147	0.0348035	34.2984	3.93771
1005	Egr3	3.02937	early growth response 3	13655	3.99338	1.31822	272.37	89.5829
1006	Bora	3.02867	"bora, aurora kinase A activator"	77744	6.94788	2.29404	268.335	88.5985
1007	Mamstr	3.02541	MEF2 activating motif and SAP domain containing transcriptional regulator	74490	3.42679	1.13267	125.088	41.346
1008	Chst7	3.01727	carbohydrate (N-acetylglucosamino) sulfotransferase 7	60322	1.45284	0.481508	53.4652	17.7197
1009	Myoz1	3.01717	myozenin 1	59011	0.301717	0	6.05267	0
1010	Kif21a	3.01601	kinesin family member 21A	16564	6.11589	2.02781	679.916	225.434
1011	Prkaa2	3.01393	"protein kinase, AMP-activated, alpha 2 catalytic subunit"	108079	2.03951	0.676694	302.633	100.412
1012	St6galnac2	3.01393	"ST6 (alpha-N-acetyl-neuraminyl-2,3-beta-galactosyl-1,3)-N-acetylgalactosaminide alpha-2,6-sialyltransferase 2"	20446	1.49269	0.495264	50.4389	16.7353
1013	Cdk17	3.009	cyclin-dependent kinase 17	237459	15.3448	5.09964	977.506	324.861
1014	Ccdc92	3.00589	coiled-coil domain containing 92	215707	2.3402	0.778538	88.7724	29.5328
1015	Pbx3	2.99818	pre B cell leukemia homeobox 3	18516	8.99067	2.99871	429.739	140.773
1016	Ano7	2.99686	anoctamin 7	404545	0.299686	0.0575148	21.1843	3.93771
1017	Klhdc8a	2.99538	kelch domain containing 8A	213417	2.54427	0.849398	191.668	63.9878
1018	Cmah	2.99059	cytidine monophospho-N-acetylneuraminic acid hydroxylase	12763	0.857969	0.28689	144.255	48.237
1019	2700094K13Rik	2.98886	RIKEN cDNA 2700094K13 gene	72657	82.8561	27.7216	708.162	237.247
1020	Katnal2	2.9888	katanin p60 subunit A-like 2	71206	1.30274	0.435874	35.3072	11.8131
1021	Isl2	2.98561	insulin related protein 2 (islet 2)	104360	0.298561	0	9.079	0
1022	Pfn4	2.984	"profilin family, member 4"	382562	0.2984	0.0485329	6.05267	0.984428
1023	Slc41a2	2.98349	"solute carrier family 41, member 2"	338365	18.8332	6.31248	1459.7	489.261
1024	E2f2	2.98322	E2F transcription factor 2	242705	4.14716	1.39016	327.853	113.209
1025	Elmo3	2.98104	engulfment and cell motility 3	234683	1.83167	0.614439	96.8427	32.4861
1026	2610318N02Rik	2.98104	RIKEN cDNA 2610318N02 gene	70458	1.65199	0.554166	32.2809	10.8287
1027	Prtg	2.97662	protogenin	235472	0.387392	0.130145	61.5354	20.673
1028	Prdm6	2.97661	PR domain containing 6	225518	1.3877	0.466201	61.5354	20.673
1029	Fosl1	2.97318	fos-like antigen 1	14283	7.50299	2.52356	207.808	69.8944
1030	Tox2	2.97173	TOX high mobility group box family member 2	269389	1.07794	0.362731	29.2546	9.84428
1031	Ppp2r2b	2.96766	"protein phosphatase 2, regulatory subunit B, beta"	72930	0.407237	0.137225	15.1317	5.90657
1032	Tubb2a	2.96642	"tubulin, beta 2A class IIA"	22151	231.007	77.8739	5968.94	2012.17
1033	Sfrp4	2.96634	secreted frizzled-related protein 4	20379	1.93445	0.652134	55.4828	18.7041
1034	Ttc36	2.96295	tetratricopeptide repeat domain 36	192653	0.296295	0	3.02633	0
1035	Nsun4	2.96135	"NOL1/NOP2/Sun domain family, member 4"	72181	16.4204	5.54491	1005.75	339.628
1036	Ccdc176	2.96035	basal body orientation factor 1	72873	0.714519	0.241363	26.2282	8.85985
1037	Foxd2	2.96035	forkhead box D2	17301	0.587052	0.198305	26.2282	8.85985
1038	Cd28	2.96035	CD28 antigen	12487	0.34409	0.116233	26.2282	8.85985
1039	Rhpn1	2.95994	"rhophilin, Rho GTPase binding protein 1"	14787	0.295994	0.0511509	11.0966	1.96886
1040	9330159M07Rik	2.95734	RIKEN cDNA 9330159M07 gene	319673	0.431547	0.145924	20.1756	6.89099
1041	Gm16702	2.95709	"predicted gene, 16702"	100504601	2.52746	0.854711	101.887	34.455
1042	Slitrk5	2.95557	"SLIT and NTRK-like family, member 5"	75409	0.295557	0.0807583	25.2194	6.89099
1043	AW495222	2.95189	expressed sequence AW495222	105364	0.295189	0	4.03511	0
1044	Higd1a	2.9485	"HIG1 domain family, member 1A"	56295	70.6387	23.9575	2176.94	738.321
1045	Fancb	2.94612	"Fanconi anemia, complementation group B"	237211	3.18841	1.08224	162.413	55.128
1046	Sycp1	2.94611	synaptonemal complex protein 1	20957	0.387502	0.13153	23.2019	7.87542
1047	Hymai	2.93808	hydatidiform mole associated and imprinted transcript	338438	0.293808	0.04422	26.4294	3.9778
1048	Mb	2.9366	myoglobin	17189	11.7211	3.99138	173.509	59.0652
1049	Foxp2	2.93608	forkhead box P2	114142	1.39225	0.474186	161.404	54.1435
1050	Slc9a9	2.93205	"solute carrier family 9 (sodium/hydrogen exchanger), member 9"	331004	8.19979	2.79661	499.345	170.306
1051	2810429I04Rik	2.92897	RIKEN cDNA 2810429I04 gene	76937	0.292897	0	2.01756	0
1052	Wasf3	2.92782	"WAS protein family, member 3"	245880	3.07661	1.05082	141.229	48.237
1053	Prph	2.92781	peripherin	19132	0.698459	0.23856	20.1756	6.89099
1054	AB124611	2.92781	cDNA sequence AB124611	382062	0.993758	0.33942	20.1756	6.89099
1055	Nptxr	2.92773	neuronal pentraxin receptor	73340	1.3179	0.450144	115.931	39.5977
1056	Fzd8	2.92439	frizzled class receptor 8	14370	8.46069	2.89315	492.284	168.337
1057	Dlx2	2.92351	distal-less homeobox 2	13392	2.33172	0.797576	97.8514	33.4705
1058	Cenpp	2.92239	centromere protein P	66336	9.95729	3.40724	155.352	53.1591
1059	Ism1	2.92048	"isthmin 1, angiogenesis inhibitor"	319909	1.12511	0.385248	57.5003	19.6886
1060	2310002L09Rik	2.92014	RIKEN cDNA 2310002L09 gene	71886	0.292014	0.0710101	4.03511	1.96886
1061	Fam184b	2.91712	"family with sequence similarity 184, member B"	58227	0.291712	0.0135558	21.1843	0.984428
1062	Cd82	2.91688	CD82 antigen	12521	67.2691	23.062	1905.58	656.613
1063	2810408A11Rik	2.91655	RIKEN cDNA 2810408A11 gene	70419	1.37624	0.471873	37.3248	12.7976
1064	Cep41	2.91655	centrosomal protein 41	83922	8.94505	3.067	436.801	165.384
1065	Vps37b	2.91636	vacuolar protein sorting 37B	330192	26.6314	9.13174	1136.89	389.833
1066	Mtus1	2.91143	mitochondrial tumor suppressor 1	102103	10.6922	3.67249	1216.59	404.6
1067	Rab27b	2.90632	"RAB27B, member RAS oncogene family"	80718	0.599527	0.206284	77.6759	26.5795
1068	Adgra2	2.90573	adhesion G protein-coupled receptor A2	78560	21.3198	7.33716	1687.69	580.812
1069	Esyt3	2.90342	extended synaptotagmin-like protein 3	272636	0.431657	0.148672	34.2984	11.8131
1070	C130036L24Rik	2.90342	RIKEN cDNA C130036L24 gene	319336	0.877622	0.302272	17.1492	5.90657
1071	Gm5105	2.90341	predicted gene 5105	329763	0.636251	0.219139	17.1492	5.90657
1072	Itga3	2.90115	integrin alpha 3	16400	7.44489	2.56619	642.591	221.496
1073	Dennd6b	2.90052	DENN/MADD domain containing 6B	69440	2.06233	0.71102	168.466	58.0812
1074	Colq	2.90052	collagen-like tail subunit (single strand of homotrimer) of asymmetric acetylcholinesterase	382864	0.290052	0.0202179	14.1229	0.984428
1075	Srgap3	2.89609	SLIT-ROBO Rho GTPase activating protein 3	259302	8.24618	2.84735	1328.56	458.743
1076	Ndrg2	2.89588	N-myc downstream regulated gene 2	29811	14.304	4.93943	505.398	175.228
1077	Spp1	2.89269	secreted phosphoprotein 1	20750	431.5	149.169	9711.5	3356.9
1078	Asrgl1	2.88789	asparaginase like 1	66514	10.6234	3.6786	406.537	140.773
1079	Wdr93	2.88428	WD repeat domain 93	626359	0.288428	0.0511756	11.0966	1.96886
1080	Frem2	2.88356	Fras1 related extracellular matrix protein 2	242022	0.541457	0.187774	122.062	42.3304
1081	Sorbs2os	2.88333	"sorbin and SH3 domain containing 2, opposite strand"	319940	0.288333	0	12.1053	0
1082	Arhgap36	2.88326	Rho GTPase activating protein 36	75404	0.288326	0.0187578	15.1317	0.984428
1083	Mns1	2.88207	meiosis-specific nuclear structural protein 1	17427	3.06808	1.06454	90.79	31.5017
1084	Asic3	2.88207	acid-sensing (proton-gated) ion channel 3	171209	1.41418	0.490682	45.395	15.7508
1085	Cdc20	2.88079	cell division cycle 20	107995	82.9451	28.7925	2419.05	839.717
1086	C130060C02Rik	2.87968	RIKEN cDNA C130060C02 gene	100502653	0.287968	0.0562034	5.04389	0.984428
1087	Egr4	2.87931	early growth response 4	13656	0.287931	0.0842943	10.0878	2.95328
1088	Myh1	2.87661	"myosin, heavy polypeptide 1, skeletal muscle, adult"	17879	5.85551	2.03556	631.495	219.527
1089	Shd	2.87555	src homology 2 domain-containing transforming protein D	20420	0.287555	0.0802668	7.06144	1.96886
1090	Ninj1	2.87362	ninjurin 1	18081	85.6081	29.791	1459.7	507.965
1091	Tmem116	2.86939	transmembrane protein 116	77462	0.702064	0.244674	14.1229	4.92214
1092	Gm15816	2.86927	predicted gene 15816	101056408	3.076	1.07205	84.738	29.5328
1093	4933408N05Rik	2.86926	RIKEN cDNA 4933408N05 gene	71122	0.555768	0.193697	14.1229	4.92214
1094	Best3	2.86926	bestrophin 3	382427	0.303485	0.105771	14.1229	4.92214
1095	Has2os	2.86926	"hyaluronan synthase 2, opposite strand"	594843	2.80752	0.978481	14.1229	4.92214
1096	Kcng1	2.86926	"potassium voltage-gated channel, subfamily G, member 1"	241794	0.361676	0.126052	14.1229	4.92214
1097	Flywch2	2.86629	FLYWCH family member 2	76917	22.1195	7.71713	194.694	67.9255
1098	Mgarp	2.86468	mitochondria localized glutamic acid rich protein	67749	5.39824	1.88441	103.904	36.4238
1099	Fgf21	2.864	fibroblast growth factor 21	56636	16.1536	5.64023	219.914	76.7854
1100	Haus8	2.86317	"4HAUS augmin-like complex, subunit 8"	76478	18.7616	6.55273	507.415	177.197
1101	Mtmr12	2.86307	myotubularin related protein 12	268783	14.0291	4.90002	1121.76	391.802
1102	Lpcat2	2.86127	lysophosphatidylcholine acyltransferase 2	270084	4.51466	1.57785	216.887	75.8009
1103	Gtf2f2	2.86044	"general transcription factor IIF, polypeptide 2"	68705	36.5372	12.7733	850.4	297.297
1104	1700125H20Rik	2.85488	RIKEN cDNA 1700125H20 gene	73634	0.285488	0	4.03511	0
1105	Rims3	2.8474	regulating synaptic membrane exocytosis 3	242662	0.28474	0.0694666	4.03511	0.984428
1106	Hsf2bp	2.84649	heat shock transcription factor 2 binding protein	74377	0.511702	0.179766	25.2194	8.85985
1107	F8	2.8464	coagulation factor VIII	14069	0.383356	0.134681	50.4389	17.7197
1108	Il2rb	2.84419	"interleukin 2 receptor, beta chain"	16185	0.284419	0.0640508	13.1141	2.95328
1109	Kcnh2	2.84317	"potassium voltage-gated channel, subfamily H (eag-related), member 2"	16511	1.00391	0.353095	58.5091	22.6418
1110	Atf3	2.84131	activating transcription factor 3	11910	33.84	11.91	1107.64	389.833
1111	Nrap	2.83736	nebulin-related anchoring protein	18175	3.74429	1.31964	362.151	127.976
1112	Sytl2	2.83418	synaptotagmin-like 2	83671	12.7547	4.50031	990.62	297.297
1113	Adcy2	2.82494	adenylate cyclase 2	210044	8.31415	2.94312	617.372	218.543
1114	Gm4890	2.81803	predicted gene 4890	234479	0.49203	0.174601	22.1931	7.87542
1115	Spc24	2.81802	"SPC24, NDC80 kinetochore complex component, homolog (S. cerevisiae)"	67629	20.0008	7.09746	421.669	149.633
1116	H2-Eb1	2.81802	"histocompatibility 2, class II antigen E beta"	14969	0.82112	0.291382	22.1931	7.87542
1117	1700012D01Rik	2.81802	RIKEN cDNA 1700012D01 gene	72243	1.24234	0.440856	11.0966	3.93771
1118	Gja4	2.81802	"gap junction protein, alpha 4"	14612	0.405817	0.144008	11.0966	3.93771
1119	Tsacc	2.81801	TSSK6 activating co-chaperone	76927	4.47796	1.58905	22.1931	7.87542
1120	Ahi1	2.81199	Abelson helper integration site 1	52906	10.9255	3.88532	941.19	334.705
1121	Emb	2.81193	embigin	13723	93.5632	33.2737	4185.42	1488.45
1122	Platr14	2.81188	pluripotency associated transcript 14	74959	0.442924	0.157519	3.02633	1.96886
1123	Ttc41	2.81081	tetratricopeptide repeat domain 41	103220	0.663849	0.236177	41.3599	15.7508
1124	Tmem238	2.80853	transmembrane protein 238	664968	4.80183	1.70973	74.6496	26.5795
1125	1700025G04Rik	2.80476	RIKEN cDNA 1700025G04 gene	69399	11.1385	3.97129	1974.18	703.866
1126	Scx	2.80454	scleraxis	20289	9.1893	3.27658	157.369	56.1124
1127	Cobll1	2.80355	Cobl-like 1	319876	20.0691	7.15845	1779.48	633.971
1128	Cldn7	2.80328	claudin 7	53624	0.280328	0	4.03511	0
1129	Clu	2.80174	clusterin	12759	16.1144	5.75157	477.152	170.306
1130	Atp10a	2.80006	"ATPase, class V, type 10A"	11982	15.303	5.46524	1494	533.56
1131	Taf13	2.79861	TATA-box binding protein associated factor 13	99730	36.425	13.0154	727.329	259.889
1132	Chsy3	2.79797	chondroitin sulfate synthase 3	78923	9.2968	3.32269	633.512	226.418
1133	9330179D12Rik	2.79583	RIKEN cDNA 9330179D12 gene	77558	1.36052	0.486625	27.2362	9.82535
1134	Sgk3	2.7949	serum/glucocorticoid regulated kinase 3	170755	3.6728	1.31411	358.116	127.976
1135	1700007L15Rik	2.79474	RIKEN cDNA 1700007L15 gene	100502742	3.0575	1.09402	30.2633	10.8287
1136	Glt28d2	2.79474	glycosyltransferase 28 domain containing 2	320302	2.58274	0.924144	121.053	43.3148
1137	Tead4	2.79145	TEA domain family member 4	21679	9.13496	3.27248	480.178	173.259
1138	Hmgn2	2.79094	high mobility group nucleosomal binding domain 2	15331	321.575	115.221	6212.05	2225.79
1139	Tspan33	2.79089	tetraspanin 33	232670	1.49154	0.534432	49.4301	17.7197
1140	Zfp516	2.79059	zinc finger protein 516	329003	19.9535	7.15027	2778.17	996.241
1141	B3gnt5	2.79005	"UDP-GlcNAc:betaGal beta-1,3-N-acetylglucosaminyltransferase 5"	108105	1.84826	0.662448	152.325	54.1435
1142	Arf2	2.78887	ADP-ribosylation factor 2	11841	59.4032	21.3001	2267.73	813.137
1143	Kcnb1	2.78729	"potassium voltage gated channel, Shab-related subfamily, member 1"	16500	0.337532	0.121097	68.5969	24.6107
1144	Strbp	2.78386	spermatid perinuclear RNA binding protein	20744	2.74281	0.985254	822.154	295.328
1145	Unc13d	2.78144	unc-13 homolog D (C. elegans)	70450	1.09961	0.395339	76.6671	27.564
1146	Rbks	2.78143	ribokinase	71336	2.54488	0.914955	38.3336	13.782
1147	Xk	2.78142	X-linked Kx blood group	22439	0.42729	0.153623	38.3336	13.782
1148	1700112J05Rik	2.78085	RIKEN cDNA 1700112J05 gene	68246	0.278085	0	3.02633	0
1149	1700003D09Rik	2.77318	RIKEN cDNA 1700003D09 gene	69338	0.277318	0	6.05267	0
1150	Gm2897	2.77063	predicted gene 2897	100040671	0.277063	0	9.079	0
1151	Zcwpw1	2.77058	"zinc finger, CW type with PWWP domain 1"	381678	1.97812	0.713972	73.6408	26.5795
1152	Hap1	2.77006	huntingtin-associated protein 1	15114	1.21564	0.43885	74.6496	26.5795
1153	Hsd17b1	2.76679	hydroxysteroid (17-beta) dehydrogenase 1	15485	5.31763	1.92195	108.948	39.3771
1154	Gm15760	2.76679	predicted gene 15760	100042948	0.907536	0.328011	54.474	19.6886
1155	St8sia6	2.76577	"ST8 alpha-N-acetyl-neuraminide alpha-2,8-sialyltransferase 6"	241230	0.276577	0.0179934	15.1317	0.984428
1156	Dgat2	2.76313	diacylglycerol O-acyltransferase 2	67800	16.1017	5.82735	609.302	220.512
1157	Zfp612	2.7589	zinc finger protein 612	234725	1.21618	0.440821	105.922	38.3927
1158	Sypl2	2.75397	synaptophysin-like 2	17306	0.769848	0.279541	43.3774	15.7508
1159	Shisa2	2.75397	shisa family member 2	219134	4.77822	1.73503	260.265	94.5051
1160	Chdh	2.75262	choline dehydrogenase	218865	0.529225	0.192262	53.4664	18.7023
1161	Tnnt3	2.75211	"troponin T3, skeletal, fast"	21957	130.202	47.3098	2026.63	741.279
1162	Tppp3	2.74441	tubulin polymerization-promoting protein family member 3	67971	15.6234	5.69281	235.045	85.6452
1163	Smyd1	2.74131	SET and MYND domain containing 1	12180	10.1089	3.68761	585.091	215.59
1164	Dctd	2.73562	dCMP deaminase	320685	12.8791	4.70793	432.766	156.524
1165	Slc16a3	2.7331	"solute carrier family 16 (monocarboxylic acid transporters), member 3"	80879	38.6717	14.1494	1621.11	591.641
1166	Rtl1	2.73264	retrotransposon-like 1	353326	0.432579	0.158301	40.3511	14.7664
1167	Rsph1	2.73264	radial spoke head 1 homolog (Chlamydomonas)	22092	1.37351	0.502632	24.2107	8.85985
1168	Nrgn	2.73264	neurogranin	64011	0.402662	0.147353	8.07022	2.95328
1169	Gm4961	2.73263	predicted pseudogene 4961	242914	0.426955	0.156243	16.1404	5.90657
1170	B430010I23Rik	2.73263	RIKEN cDNA B430010I23 gene	78849	0.610432	0.223386	24.2107	8.85985
1171	Batf3	2.73263	"basic leucine zipper transcription factor, ATF-like 3"	381319	1.74533	0.638699	16.1404	5.90657
1172	Ankrd61	2.73263	ankyrin repeat domain 61	66729	0.33889	0.124016	8.07022	2.95328
1173	Bambi-ps1	2.73263	"BMP and activin membrane-bound inhibitor, pseudogene (Xenopus laevis)"	81913	0.868091	0.317676	16.1404	5.90657
1174	Sgca	2.73263	"sarcoglycan, alpha (dystrophin-associated glycoprotein)"	20391	3.99095	1.46048	112.983	41.346
1175	2900008C10Rik	2.73262	RIKEN cDNA 2900008C10 gene	72937	0.379116	0.138737	8.07022	2.95328
1176	Myf6	2.73262	myogenic factor 6	17878	0.42019	0.153768	8.07022	2.95328
1177	Slc29a4	2.73262	"solute carrier family 29 (nucleoside transporters), member 4"	243328	0.33741	0.123475	16.1404	5.90657
1178	Pld6	2.7294	"phospholipase D family, member 6"	194908	0.331248	0.121363	9.079	2.95328
1179	Apc2	2.72168	adenomatosis polyposis coli 2	23805	0.520978	0.191418	85.7556	31.5084
1180	Ccser1	2.7209	coiled-coil serine rich 1	232035	0.27209	0.0786659	27.237	7.87542
1181	Fsbp	2.72032	fibrinogen silencer binding protein	100503583	0.450044	0.165438	36.4367	13.3943
1182	Eln	2.71795	elastin	13717	63.8758	23.5015	4232.83	1557.36
1183	Enho	2.71555	energy homeostasis associated	69638	5.57291	2.05222	106.93	39.3771
1184	Gm15645	2.71254	predicted gene 15645	626055	3.66662	1.35173	90.79	33.4705
1185	Fchsd2	2.70598	FCH and double SH3 domains 2	207278	16.6504	6.15318	1277.11	471.541
1186	Nipal3	2.70529	NIPA-like domain containing 3	74552	2.23473	0.826058	199.738	73.8321
1187	Lrrc61	2.70494	leucine rich repeat containing 61	243371	6.9492	2.56908	326.844	122.069
1188	Alpk2	2.70181	alpha-kinase 2	225638	0.270181	0.0828644	35.3072	10.8287
1189	Myh2	2.70156	"myosin, heavy polypeptide 2, skeletal muscle, adult"	17882	1.07321	0.397255	117.018	43.3148
1190	Ppp1r26	2.7006	"protein phosphatase 1, regulatory subunit 26"	241289	2.61571	0.968566	255.221	94.5051
1191	Cpsf4l	2.69895	cleavage and polyadenylation specific factor 4-like	52670	0.269895	0.0526471	5.04389	0.984428
1192	Abcb9	2.69467	"ATP-binding cassette, sub-family B (MDR/TAP), member 9"	56325	3.70709	1.37571	214.87	79.7386
1193	Gatsl3	2.69467	GATS protein-like 3	71962	14.4519	5.36314	358.116	132.898
1194	Gm19705	2.69241	"predicted gene, 19705"	100503460	2.17421	0.807534	8.07022	2.95328
1195	Slc1a3	2.69123	"solute carrier family 1 (glial high affinity glutamate transporter), member 3"	20512	7.07316	2.62823	524.564	194.917
1196	Snhg5	2.69105	small nucleolar RNA host gene 5	72655	61.819	22.9721	913.953	339.628
1197	Mirg	2.69062	miRNA containing gene	100040724	24.5767	9.13422	495.31	184.088
1198	Gramd2	2.68854	GRAM domain containing 2	546134	11.4828	4.27101	246.142	91.5518
1199	Myrf	2.68481	myelin regulatory factor	225908	1.32142	0.492184	132.15	49.2214
1200	Mtcl1	2.68324	microtubule crosslinking factor 1	68617	3.10453	1.15701	404.52	150.617
1201	Mknk1	2.68305	MAP kinase-interacting serine/threonine kinase 1	17346	39.8832	14.8649	1733.08	644.8
1202	Dapk2	2.68176	death-associated protein kinase 2	13143	4.29553	1.60176	124.08	46.2681
1203	Ell2	2.68139	elongation factor RNA polymerase II 2	192657	24.8186	9.25588	1583.78	590.657
1204	Spin2c	2.68008	"spindlin family, member 2C"	278240	1.69094	0.630928	34.2984	12.7976
1205	Met	2.66933	met proto-oncogene	17295	6.28342	2.35393	751.539	281.546
1206	Fbxl13	2.66891	F-box and leucine-rich repeat protein 13	320118	0.427105	0.16003	19.1668	6.88818
1207	Xkr5	2.66805	X-linked Kx blood group related 5	319581	1.83194	0.686621	91.7988	33.4705
1208	Naaladl1	2.66432	N-acetylated alpha-linked acidic dipeptidase-like 1	381204	0.348786	0.13091	13.1141	4.92214
1209	Cidea	2.66431	"cell death-inducing DNA fragmentation factor, alpha subunit-like effector A"	12683	1.4864	0.557892	26.2282	9.84428
1210	Urah	2.66431	urate (5-hydroxyiso-) hydrolase	76974	6.12781	2.29996	52.4564	19.6886
1211	Nme5	2.66431	NME/NM23 family member 5	75533	1.14819	0.430952	13.1141	4.92214
1212	Cfap45	2.66431	cilia and flagella associated protein 45	71870	0.439033	0.164783	13.1141	4.92214
1213	Zfp114	2.66431	zinc finger protein 114	232966	0.698262	0.26208	26.2282	9.84428
1214	Rbpjl	2.66427	recombination signal binding protein for immunoglobulin kappa J region-like	19668	0.266427	0	11.0966	0
1215	Treml1	2.65926	triggering receptor expressed on myeloid cells-like 1	71326	0.265926	0	5.04389	0
1216	Pcdh9	2.65722	protocadherin 9	211712	1.57916	0.59429	173.51	63.0034
1217	Hsd11b2	2.65712	hydroxysteroid 11-beta dehydrogenase 2	15484	0.265712	0.0324123	8.07022	0.984428
1218	Tle4	2.65653	transducin-like enhancer of split 4	21888	4.88355	1.83832	371.23	149.633
1219	Isoc2b	2.64723	isochorismatase domain containing 2b	67441	3.95695	1.49475	62.5442	23.6263
1220	Hcar1	2.64447	hydrocarboxylic acid receptor 1	243270	1.41455	0.534908	80.7022	30.5173
1221	Camk1d	2.64436	calcium/calmodulin-dependent protein kinase ID	227541	2.77687	1.05011	348.028	134.867
1222	Dut	2.6442	deoxyuridine triphosphatase	110074	34.4269	13.0198	1329.57	500.089
1223	Frmd4b	2.64154	FERM domain containing 4B	232288	3.92445	1.48567	351.055	132.898
1224	Ajuba	2.64003	ajuba LIM protein	16475	23.6916	8.974	1447.6	548.326
1225	Neo1	2.63884	neogenin	18007	44.987	17.048	5928.59	2247.45
1226	Gsg1l	2.63452	GSG1-like	269994	0.263452	0.0428488	18.158	2.95328
1227	Hr	2.63087	hairless	15460	13.9327	5.29585	1364.88	518.793
1228	Serinc5	2.62982	serine incorporator 5	218442	33.7456	12.8319	3199.84	1216.75
1229	Adarb2	2.62926	"adenosine deaminase, RNA-specific, B2"	94191	2.5447	0.96784	196.712	74.8165
1230	Fam161b	2.62334	"family with sequence similarity 161, member B"	217705	1.10572	0.421494	64.5618	24.6107
1231	Exoc3l	2.62332	exocyst complex component 3-like	277978	1.52228	0.580287	64.5618	24.6107
1232	Fscn1	2.62265	fascin actin-bundling protein 1	14086	289.685	110.455	13200.9	5033.38
1233	Slc39a14	2.62242	"solute carrier family 39 (zinc transporter), member 14"	213053	45.2288	17.247	3958.44	1510.11
1234	Fam19a5	2.62187	"family with sequence similarity 19, member A5"	106014	7.21149	2.75051	315.747	122.069
1235	Actn3	2.62155	actinin alpha 3	11474	19.1773	7.31525	952.286	363.254
1236	Gfral	2.61916	GDNF family receptor alpha like	404194	0.261916	0	9.079	0
1237	Cd300lg	2.61881	CD300 molecule like family member G	52685	0.407144	0.155469	16.1404	6.89099
1238	Foxd2os	2.61877	"forkhead box D2, opposite strand"	100040736	0.938347	0.358316	46.4038	17.7197
1239	Tor4a	2.61555	"torsin family 4, member A"	227612	10.6946	4.08885	638.556	244.138
1240	Sorbs1	2.61552	sorbin and SH3 domain containing 1	20411	33.7789	12.9148	3312.83	1248.25
1241	Hsbp1l1	2.61355	heat shock factor binding protein 1-like 1	66255	0.261355	0.0510092	5.04389	0.984428
1242	Prg2	2.61144	"proteoglycan 2, bone marrow"	19074	0.261144	0	3.02633	0
1243	Stard8	2.61143	START domain containing 8	236920	6.32294	2.42126	557.854	213.621
1244	Deptor	2.61108	DEP domain containing MTOR-interacting protein	97998	7.02382	2.69001	1082.42	414.444
1245	Iqgap3	2.60968	IQ motif containing GTPase activating protein 3	404710	11.1143	4.25887	1127.81	432.164
1246	Hk2	2.60803	hexokinase 2	15277	19.0975	7.32257	1879.35	720.601
1247	Bcl2	2.60173	B cell leukemia/lymphoma 2	12043	2.32626	0.894121	255.221	116.162
1248	Eno1b	2.59942	"enolase 1B, retrotransposed"	433182	509.388	195.962	14001.1	5423.5
1249	Tnnt1	2.59709	"troponin T1, skeletal, slow"	21955	41.8074	16.0978	624.433	242.169
1250	Enpep	2.596	glutamyl aminopeptidase	13809	1.54988	0.597026	115.001	44.2992
1251	LOC100504703	2.596	uncharacterized LOC100504703	100504703	17.7088	6.82158	38.3336	14.7664
1252	Myl2	2.59324	"myosin, light polypeptide 2, regulatory, cardiac, slow"	17906	0.259324	0	2.01756	0
1253	Arhgef5	2.59223	Rho guanine nucleotide exchange factor (GEF) 5	54324	6.24238	2.40811	602.24	232.325
1254	Shroom3	2.59145	shroom family member 3	27428	1.69926	0.655719	211.843	84.6608
1255	Gp1ba	2.59095	"glycoprotein 1b, alpha polypeptide"	14723	0.259095	0.0842804	12.1053	3.93771
1256	Dcaf12l1	2.58825	DDB1 and CUL4 associated factor 12-like 1	245404	1.37235	0.530223	83.7286	32.4861
1257	Tnfrsf21	2.58789	"tumor necrosis factor receptor superfamily, member 21"	94185	9.48511	3.66519	601.232	232.325
1258	A330102I10Rik	2.58701	RIKEN cDNA A330102I10 gene	77920	0.258701	0	2.01756	0
1259	Ppp1r15a	2.58656	"protein phosphatase 1, regulatory (inhibitor) subunit 15A"	17872	127.365	49.241	5013.63	1938.34
1260	F630042J09Rik	2.57701	RIKEN cDNA F630042J09 gene	100038627	0.257701	0.0718516	14.1229	3.93771
1261	Ank	2.57397	progressive ankylosis	11732	22.8156	8.86397	1391.1	540.451
1262	Pbk	2.57133	PDZ binding kinase	52033	20.5544	7.99368	546.758	212.636
1263	Ltbp1	2.57083	latent transforming growth factor beta binding protein 1	268977	18.646	7.2529	2344.4	957.848
1264	Lrrc16a	2.56891	leucine rich repeat containing 16A	68732	7.98457	3.10816	733.381	285.484
1265	4930520O04Rik	2.568	RIKEN cDNA 4930520O04 gene	75116	1.70128	0.662493	31.2721	10.8284
1266	Crip2	2.56681	cysteine rich protein 2	68337	137.476	53.5591	3128.22	1218.72
1267	Prkcg	2.56354	"protein kinase C, gamma"	18752	0.889807	0.347101	47.4126	17.7197
1268	Cahm	2.56185	colon adenocarcinoma hypermethylated RNA	100526796	0.269127	0.105052	5.04389	1.96886
1269	Zfp389	2.56184	zinc finger protein 389	100038371	0.377188	0.147233	5.04389	1.96886
1270	4933427E11Rik	2.56184	RIKEN cDNA 4933427E11 gene	66769	0.27155	0.105998	5.04389	1.96886
1271	Dnd1	2.56184	DND microRNA-mediated repression inhibitor 1	213236	0.432728	0.168913	10.0878	3.93771
1272	1110006O24Rik	2.56184	RIKEN cDNA 1110006O24 gene	66123	2.45129	0.956848	25.2194	9.84428
1273	Actr3b	2.56184	ARP3 actin-related protein 3B	242894	1.26967	0.495609	35.3072	13.782
1274	Hist2h2aa2	2.56184	"histone cluster 2, H2aa2"	319192	0.711135	0.277588	5.04383	1.96883
1275	Tstd1	2.56183	thiosulfate sulfurtransferase (rhodanese)-like domain containing 1	226654	0.806171	0.314685	5.04389	1.96886
1276	Gm20219	2.56183	"predicted gene, 20219"	100504425	0.77217	0.301413	15.1317	5.90657
1277	Sycp3	2.56183	synaptonemal complex protein 3	20962	0.299071	0.116741	5.04389	1.96886
1278	Nostrin	2.56183	nitric oxide synthase trafficker	329416	0.511347	0.199602	15.1317	5.90657
1279	Nat8	2.56183	N-acetyltransferase 8 (GCN5-related)	68396	0.378239	0.147644	5.04389	1.96886
1280	P2rx7	2.56163	"purinergic receptor P2X, ligand-gated ion channel, 7"	18439	2.08754	0.814925	124.08	54.1435
1281	Slc35a3	2.55899	"solute carrier family 35 (UDP-N-acetylglucosamine (UDP-GlcNAc) transporter), member 3"	229782	12.8025	5.00295	906.891	354.394
1282	Cdv3	2.55827	carnitine deficiency-associated gene expressed in ventricle 3	321022	140.211	54.8069	8994.26	3559.69
1283	Gyltl1b	2.55418	glycosyltransferase-like 1B	228366	0.255418	0.074005	10.0878	2.95328
1284	Tmem59l	2.55163	transmembrane protein 59-like	67937	0.255163	0.0830012	6.05267	1.96886
1285	Trib1	2.55037	tribbles pseudokinase 1	211770	11.0965	4.35093	785.838	308.126
1286	Gprasp2	2.54926	G protein-coupled receptor associated sorting protein 2	245607	0.487806	0.191352	32.2809	12.7976
1287	Pde4dip	2.54628	phosphodiesterase 4D interacting protein (myomegalin)	83679	33.8675	13.3008	4370.03	1587.88
1288	Nacc2	2.54609	"nucleus accumbens associated 2, BEN and BTB (POZ) domain containing"	67991	23.4313	9.20286	2720.67	1053.34
1289	1110051M20Rik	2.54028	RIKEN cDNA 1110051M20 gene	228356	23.5677	9.27761	772.724	304.188
1290	1700065J11Rik	2.54006	RIKEN cDNA 1700065J11 gene	73409	0.254006	0	1.00878	0
1291	Gm10416	2.53867	predicted pseudogene 10416	667213	0.253867	0	2.01756	0
1292	Nptx2	2.53744	neuronal pentraxin 2	53324	1.20827	0.476177	52.4564	20.673
1293	Asap2	2.5361	"ArfGAP with SH3 domain, ankyrin repeat and PH domain 2"	211914	6.08657	2.39997	603.247	237.247
1294	Fancd2	2.53446	"Fanconi anemia, complementation group D2"	211651	3.85307	1.52027	326.844	128.96
1295	A630033H20Rik	2.53337	RIKEN cDNA A630033H20 gene	213438	3.52197	1.39023	184.606	72.8476
1296	Klf12	2.53297	Kruppel-like factor 12	16597	3.45272	1.36311	354.081	139.789
1297	Msantd1	2.52665	Myb/SANT-like DNA-binding domain containing 1	403174	0.252665	0.0616415	12.1053	2.95328
1298	Fignl1	2.5264	fidgetin-like 1	60530	9.43862	3.736	482.196	190.979
1299	Taf7l	2.52432	TATA-box binding protein associated factor 7 like	74469	0.252432	0.0615847	8.07022	1.96886
1300	Zfp637	2.5232	zinc finger protein 637	232337	46.0882	18.2658	757.592	300.25
1301	1190002F15Rik	2.52242	lncRNA downstream of Cdkn1b	381822	9.44915	3.74606	64.5618	25.5951
1302	Vgf	2.51914	VGF nerve growth factor inducible	381677	1.36975	0.543737	59.5179	23.6263
1303	Pgbd1	2.51864	piggyBac transposable element derived 1	319207	1.07448	0.426611	59.5179	23.6263
1304	Mesp1	2.51736	mesoderm posterior 1	17292	0.251736	0.0614149	4.03511	0.984428
1305	Jade2	2.51596	jade family PHD finger 2	76901	6.07013	2.41265	663.776	263.827
1306	Cenpa	2.51574	centromere protein A	12615	37.4299	14.8783	857.461	344.55
1307	Fam26f	2.51526	"family with sequence similarity 26, member F"	215900	1.68943	0.671672	27.237	10.8287
1308	Ptprk	2.51271	"protein tyrosine phosphatase, receptor type, K"	19272	3.25994	1.29738	361.142	143.726
1309	Dkc1	2.51271	"dyskeratosis congenita 1, dyskerin"	245474	30.0349	11.9532	1444.57	574.906
1310	Osbpl6	2.50939	oxysterol binding protein-like 6	99031	1.56331	0.622983	203.773	89.5829
1311	Shank1	2.50883	SH3/ankyrin domain gene 1	243961	0.522243	0.208162	71.6232	28.5484
1312	Pdss2	2.50791	"prenyl (solanesyl) diphosphate synthase, subunit 2"	71365	9.71852	3.87515	281.449	112.225
1313	2700099C18Rik	2.50733	RIKEN cDNA 2700099C18 gene	77022	5.88649	2.34771	116.009	46.2681
1314	Igdcc4	2.50723	"immunoglobulin superfamily, DCC subclass, member 4"	56741	16.5219	6.58971	1846.06	736.352
1315	Tgm2	2.50695	"transglutaminase 2, C polypeptide"	21817	44.2547	17.6528	2741.86	1093.7
1316	Ahsg	2.50679	alpha-2-HS-glycoprotein	11625	0.250679	0	6.05342	0
1317	Crlf1	2.50536	cytokine receptor-like factor 1	12931	46.2663	18.4669	1230.71	491.229
1318	Hist1h2bf	2.50493	"histone cluster 1, H2bf"	319180	0.250493	0	1.00878	0
1319	Ldhd	2.50491	lactate dehydrogenase D	52815	0.595254	0.237635	22.1931	8.85985
1320	Ndufa4l2	2.5018	"NADH dehydrogenase (ubiquinone) 1 alpha subcomplex, 4-like 2"	407790	45.262	18.0918	630.486	252.013
1321	Plekha7	2.49296	"pleckstrin homology domain containing, family A member 7"	233765	1.89052	0.758344	166.448	63.9878
1322	Gpr52	2.49137	G protein-coupled receptor 52	620246	0.249137	0	4.03511	0
1323	Cited2	2.48913	"Cbp/p300-interacting transactivator, with Glu/Asp-rich carboxy-terminal domain, 2"	17684	68.3213	27.4479	2227.38	894.845
1324	Dnase1	2.48895	deoxyribonuclease I	13419	0.248895	0.0971548	5.04389	1.96886
1325	Net1	2.48886	neuroepithelial cell transforming gene 1	56349	17.043	6.8477	1166.15	469.572
1326	Ereg	2.48865	epiregulin	13874	1.17683	0.472879	85.7461	34.455
1327	Sbk3	2.48864	"SH3 domain binding kinase family, member 3"	381835	0.314201	0.126254	17.1492	6.89099
1328	Tbc1d10c	2.48864	"TBC1 domain family, member 10c"	108995	0.597534	0.240105	17.1492	6.89099
1329	Nos1ap	2.48682	nitric oxide synthase 1 (neuronal) adaptor protein	70729	0.69754	0.280495	32.2809	12.7976
1330	1700086O06Rik	2.48503	RIKEN cDNA 1700086O06 gene	73516	1.54855	0.623152	30.2633	12.7976
1331	Meox2	2.4826	mesenchyme homeobox 2	17286	5.97994	2.40874	237.063	95.4895
1332	Etv4	2.48093	ets variant 4	18612	2.35432	0.948966	92.8076	37.4083
1333	D3Ertd751e	2.47878	"DNA segment, Chr 3, ERATO Doi 751, expressed"	73852	1.60047	0.645668	86.7549	39.3771
1334	Nptx1	2.47712	neuronal pentraxin 1	18164	3.28795	1.32733	309.695	125.022
1335	A330035P11Rik	2.47644	RIKEN cDNA A330035P11 gene	319727	0.630661	0.254664	29.2546	11.8131
1336	Ccdc15	2.47644	coiled-coil domain containing 15	245902	0.475603	0.192051	29.2546	11.8131
1337	Gpc3	2.47611	glypican 3	14734	143.161	57.817	5462.53	2206.1
1338	Fign	2.47414	fidgetin	60344	0.769127	0.310866	137.194	55.128
1339	Bbs2	2.47349	Bardet-Biedl syndrome 2 (human)	67378	2.78164	1.12458	141.229	57.0968
1340	Il17c	2.4694	interleukin 17C	234836	0.24694	0	2.01756	0
1341	4930483J18Rik	2.46872	RIKEN cDNA 4930483J18 gene	67638	0.246872	0	4.03511	0
1342	Cdk5r1	2.46868	"cyclin-dependent kinase 5, regulatory subunit 1 (p35)"	12569	2.20248	0.892169	160.396	64.9722
1343	Krt13	2.46858	keratin 13	16663	0.246858	0	5.04389	0
1344	Irs1	2.4664	insulin receptor substrate 1	16367	15.7574	6.38883	2619.8	1062.2
1345	Cdc42ep1	2.46584	CDC42 effector protein (Rho GTPase binding) 1	104445	24.8653	10.0839	1075.36	436.101
1346	Mthfd1l	2.46427	methylenetetrahydrofolate dehydrogenase (NADP+ dependent) 1-like	270685	39.1437	15.8845	2535.06	1019.87
1347	Grin2d	2.46424	"glutamate receptor, ionotropic, NMDA2D (epsilon 4)"	14814	3.94648	1.6015	305.66	124.038
1348	Itga6	2.46421	integrin alpha 6	16403	21.0814	8.55505	2266.72	921.424
1349	Wdr35	2.46411	WD repeat domain 35	74682	15.5421	6.30738	1198.43	486.307
1350	Hhatl	2.4594	hedgehog acyltransferase-like	74770	0.424256	0.172504	12.1053	4.92214
1351	Dlx1as	2.45936	"distal-less homeobox 1, antisense"	111970	0.252665	0.102736	12.1053	4.92214
1352	AW209491	2.45404	expressed sequence AW209491	105351	11.9065	4.8518	386.362	159.477
1353	Gm16576	2.45046	predicted gene 16576	100504191	0.575427	0.234824	55.4828	22.6418
1354	Proca1	2.44798	protein interacting with cyclin A1	216974	1.79769	0.734357	43.3774	17.7197
1355	8430429K09Rik	2.44755	RIKEN cDNA 8430429K09 gene	71523	5.4423	2.22357	157.369	63.9878
1356	Trmt61b	2.44489	tRNA methyltransferase 61B	68789	5.82967	2.38443	120.045	50.2058
1357	Smim5	2.44359	small integral membrane protein 5	66528	2.31923	0.949106	31.2721	12.7976
1358	Adgrv1	2.44302	adhesion G protein-coupled receptor V1	110789	0.244302	0.0055443	86.7549	1.96886
1359	Il1b	2.43974	interleukin 1 beta	16176	0.243974	0	5.04389	0
1360	Tmc6	2.43496	transmembrane channel-like gene family 6	217353	12.0643	4.95461	583.074	240.2
1361	Tmem243	2.43373	"transmembrane protein 243, mitochondrial"	652925	2.66657	1.09567	38.3336	15.7508
1362	Aire	2.42873	autoimmune regulator (autoimmune polyendocrinopathy candidiasis ectodermal dystrophy)	11634	0.242873	0	7.06144	0
1363	Fabp7	2.427	"fatty acid binding protein 7, brain"	12140	4.46065	1.83793	45.395	18.7041
1364	Hist2h2ab	2.42659	"histone cluster 2, H2ab"	621893	0.242659	0	1.00878	0
1365	Crlf3	2.42659	cytokine receptor-like factor 3	54394	21.2156	8.74297	855.444	354.394
1366	Ccdc77	2.42653	coiled-coil domain containing 77	67200	6.45429	2.65988	289.519	119.116
1367	Smoc2	2.42609	SPARC related modular calcium binding 2	64074	72.2849	29.7948	3515.59	1449.08
1368	Mcu	2.42343	mitochondrial calcium uniporter	215999	33.627	13.8758	1660.45	685.162
1369	Ezr	2.42312	ezrin	22350	20.5912	8.4978	1092.51	450.868
1370	Tfr2	2.42215	transferrin receptor 2	50765	0.435607	0.179843	26.2282	10.8287
1371	Sesn3	2.42135	sestrin 3	75747	24.5539	10.1406	886.716	366.207
1372	Tinagl1	2.41943	tubulointerstitial nephritis antigen-like 1	94242	34.4285	14.23	1113.69	460.712
1373	Prss41	2.41922	"protease, serine 41"	71003	0.241922	0	4.03511	0
1374	Grb10	2.4172	growth factor receptor bound protein 10	14783	232.447	96.1639	21027	8696.43
1375	Gpr39	2.41343	G protein-coupled receptor 39	71111	0.241343	0	11.0966	0
1376	Abca8b	2.4124	"ATP-binding cassette, sub-family A (ABC1), member 8b"	27404	2.05761	0.852931	227.984	94.5051
1377	Trhr2	2.41157	thyrotropin releasing hormone receptor 2	170732	0.241157	0	5.04389	0
1378	Cd109	2.40993	CD109 antigen	235505	67.4297	27.9799	7081.62	2938.52
1379	Gal3st4	2.40813	galactose-3-O-sulfotransferase 4	330217	0.865726	0.359502	47.4126	19.6886
1380	Ebf3	2.40709	early B cell factor 3	13593	4.77276	1.98279	420.66	175.228
1381	Rhbdd2	2.40608	rhomboid domain containing 2	215160	8.05514	3.34783	592.153	246.107
1382	Rcor2	2.40562	REST corepressor 2	104383	11.615	4.82828	388.379	161.446
1383	Coro6	2.40306	coronin 6	216961	3.70867	1.54331	79.6934	34.455
1384	Espl1	2.40106	"extra spindle pole bodies 1, separase"	105988	6.76197	2.81624	806.013	335.69
1385	Soat1	2.39982	sterol O-acyltransferase 1	20652	44.4281	18.5131	3772.83	1572.13
1386	Msi1	2.3988	musashi RNA-binding protein 1	17690	4.18368	1.74407	103.904	43.3148
1387	Slc19a1	2.39864	"solute carrier family 19 (folate transporter), member 1"	20509	17.0969	7.12776	664.785	276.624
1388	Gstcd	2.39656	"glutathione S-transferase, C-terminal domain containing"	67553	9.82183	4.0983	438.818	183.104
1389	Gata4	2.39136	GATA binding protein 4	14463	0.239136	0.0500065	14.1229	2.95328
1390	Syna	2.39106	syncytin a	214292	0.281148	0.117583	14.1229	5.90657
1391	Scube2	2.39105	"signal peptide, CUB domain, EGF-like 2"	56788	0.454128	0.189928	28.2458	11.8131
1392	1700040L02Rik	2.39105	RIKEN cDNA 1700040L02 gene	73287	0.371258	0.15527	7.06144	2.95328
1393	Syt9	2.39105	synaptotagmin IX	60510	0.316577	0.132401	21.1843	8.85985
1394	Cited4	2.39104	"Cbp/p300-interacting transactivator, with Glu/Asp-rich carboxy-terminal domain, 4"	56222	0.364144	0.152295	7.06144	2.95328
1395	B130034C11Rik	2.39104	RIKEN cDNA B130034C11 gene	414095	0.318922	0.133382	7.06144	2.95328
1396	Lst1	2.39104	leukocyte specific transcript 1	16988	1.88362	0.787782	7.06144	2.95328
1397	Tacr2	2.39104	tachykinin receptor 2	21337	0.239104	0.0259259	9.079	0.984428
1398	Shisa8	2.39079	shisa family member 8	435145	0.239079	0.0999892	7.06144	2.95328
1399	Cyyr1	2.38699	cysteine and tyrosine-rich protein 1	224405	0.238699	0.0291172	8.07022	0.984428
1400	Apmap	2.38595	adipocyte plasma membrane associated protein	71881	34.2969	14.3745	1258.95	527.653
1401	Ube2ql1	2.38251	ubiquitin-conjugating enzyme E2Q family-like 1	76980	2.04623	0.858856	93.8163	39.3771
1402	Ppp1r3c	2.38122	"protein phosphatase 1, regulatory (inhibitor) subunit 3C"	53412	7.12412	2.9918	325.835	136.835
1403	Slc43a2	2.37881	"solute carrier family 43, member 2"	215113	2.85334	1.19948	359.125	149.633
1404	Auts2	2.37838	autism susceptibility candidate 2	319974	13.3681	5.62067	1451.63	610.345
1405	Naip2	2.37732	"NLR family, apoptosis inhibitory protein 2"	17948	0.237732	0.0811927	20.1756	6.89099
1406	Adcy9	2.37673	adenylate cyclase 9	11515	5.11943	2.15398	725.311	305.173
1407	Klf5	2.37509	Kruppel-like factor 5	12224	17.8263	7.50553	500.354	210.668
1408	Pgk1	2.37434	phosphoglycerate kinase 1	18655	590.782	248.819	17679.8	7446.21
1409	Pithd1	2.37405	PITH (C-terminal proteasome-interacting domain of thioredoxin-like) domain containing 1	66193	21.0008	8.84599	516.494	217.559
1410	Kctd15	2.37283	potassium channel tetramerisation domain containing 15	233107	37.5277	15.8156	1532.33	645.785
1411	Serpini1	2.3697	"serine (or cysteine) peptidase inhibitor, clade I, member 1"	20713	0.6883	0.290459	37.3248	15.7508
1412	3110021N24Rik	2.36749	RIKEN cDNA 3110021N24 gene	73133	2.27687	0.961722	67.5881	28.5484
1413	Thsd4	2.36597	"thrombospondin, type I, domain containing 4"	207596	4.3174	1.82479	657.723	274.655
1414	Kif23	2.36543	kinesin family member 23	71819	18.7373	7.9213	1117.73	472.525
1415	Kbtbd13	2.36522	kelch repeat and BTB (POZ) domain containing 13	74492	0.236522	0	12.1053	0
1416	Mustn1	2.36478	"musculoskeletal, embryonic nuclear protein 1"	66175	11.8189	4.99788	211.843	89.5829
1417	Elmsan1	2.36439	ELM2 and Myb/SANT-like domain containing 1	238317	16.1149	6.81566	2044.79	855.468
1418	Plekhh1	2.36134	"pleckstrin homology domain containing, family H (with MyTH4 domain) member 1"	211945	0.462304	0.19578	53.4652	22.6418
1419	Osbp2	2.36101	oxysterol binding protein 2	74309	0.354706	0.150235	23.2019	10.8287
1420	Tmsb15l	2.35909	thymosin beta 15b like	399591	0.871395	0.369378	9.82316	4.16397
1421	Gm5577	2.3569	predicted gene 5577	434064	1.03315	0.438352	23.2019	9.84428
1422	Clstn3	2.35688	calsyntenin 3	232370	0.329266	0.139704	23.2019	9.84428
1423	BC021614	2.35685	cDNA sequence BC021614	225884	0.235685	0	2.01756	0
1424	2810471M01Rik	2.35602	RIKEN cDNA 2810471M01 gene	72818	0.235602	0	6.05267	0
1425	Sned1	2.35443	"sushi, nidogen and EGF-like domains 1"	208777	34.1477	14.5036	2702.52	1147.84
1426	Casc4	2.35424	cancer susceptibility candidate 4	319996	26.7924	11.3805	1859.18	798.371
1427	Cdkn1c	2.35332	cyclin-dependent kinase inhibitor 1C (P57)	12577	96.2382	40.8946	3034.4	1288.62
1428	Zfp941	2.3513	zinc finger protein 941	407812	0.23513	0.0717045	16.1404	4.92214
1429	Des	2.35086	desmin	13346	72.0527	30.6495	3816.21	1623.32
1430	Knstrn	2.35086	kinetochore-localized astrin/SPAG5 binding	51944	15.3143	6.51434	826.189	351.441
1431	Mfap3l	2.34986	microfibrillar-associated protein 3-like	71306	3.17469	1.35101	363.16	154.555
1432	Prss36	2.34836	"protease, serine 36"	77613	3.14708	1.34012	166.448	70.8788
1433	Tnfrsf4	2.34225	"tumor necrosis factor receptor superfamily, member 4"	22163	0.923457	0.39426	16.1404	6.89099
1434	Zfp608	2.33788	zinc finger protein 608	269023	10.5229	4.50105	1153.03	493.198
1435	Pnmal2	2.33768	PNMA-like 2	434128	6.04716	2.58682	441.845	189.01
1436	Camk2b	2.33714	"calcium/calmodulin-dependent protein kinase II, beta"	12323	0.792995	0.339301	55.4828	23.6263
1437	Rad51c	2.33506	RAD51 paralog C	114714	2.75472	1.17972	140.22	60.0501
1438	Ccdc18	2.33413	coiled-coil domain containing 18	73254	1.00216	0.429351	82.7198	35.4394
1439	Wdr54	2.33291	WD repeat domain 54	75659	5.51861	2.36555	107.939	46.2681
1440	Cdk1	2.32929	cyclin-dependent kinase 1	12534	37.9251	16.2818	1864.22	800.34
1441	Klhdc7a	2.32894	kelch domain containing 7A	242721	0.481375	0.206693	50.4389	21.6574
1442	Lyrm4	2.327	LYR motif containing 4	380840	9.09985	3.91055	219.914	94.5051
1443	Tac2	2.32653	tachykinin 2	21334	0.232653	0	2.01756	0
1444	Ern1	2.32593	endoplasmic reticulum (ER) to nucleus signalling 1	78943	18.2156	7.83153	1273.08	547.342
1445	Lmo7	2.32467	LIM domain only 7	380928	9.57839	4.12032	1048.12	450.868
1446	Trps1	2.32307	trichorhinophalangeal syndrome I (human)	83925	7.61631	3.27856	1413.3	608.376
1447	Hist1h2ai	2.32279	"histone cluster 1, H2ai"	319191	0.232279	0	1.00878	0
1448	Dnah11	2.32274	"dynein, axonemal, heavy chain 11"	13411	0.266434	0.114707	68.5969	29.5328
1449	Cirbp	2.32271	cold inducible RNA binding protein	12696	38.9865	16.7849	754.575	324.868
1450	Eno3	2.31841	"enolase 3, beta muscle"	13808	53.5071	23.0792	1282.16	550.295
1451	Nrp	2.31711	neural regeneration protein	654309	1.12689	0.486334	20.0102	8.63581
1452	R3hcc1l	2.3168	R3H domain and coiled-coil containing 1 like	52013	11.2495	4.85562	786.847	339.628
1453	Shisa4	2.31618	shisa family member 4	77552	18.3631	7.92818	332.897	143.726
1454	Mipol1	2.31605	mirror-image polydactyly 1	73490	2.93414	1.26687	67.5832	29.1804
1455	Errfi1	2.31491	ERBB receptor feedback inhibitor 1	74155	55.7346	24.0764	2903.26	1254.16
1456	Nomo1	2.31441	nodal modulator 1	211548	76.3423	32.9857	5736.92	2478.79
1457	Slc35e3	2.31347	"solute carrier family 35, member E3"	215436	19.6506	8.49398	1193.38	515.84
1458	Nxph4	2.3111	neurexophilin 4	104080	3.94005	1.70484	106.93	46.2681
1459	4933408J17Rik	2.31084	RIKEN cDNA 4933408J17 gene	74454	0.231084	0.0644304	7.06144	1.96886
1460	Gm17769	2.31074	"predicted gene, 17769"	100045653	0.231074	0.0450993	10.0878	1.96886
1461	Itga1	2.31015	integrin alpha 1	109700	7.25808	3.14182	777.768	336.674
1462	Nuggc	2.30878	"nuclear GTPase, germinal center associated"	100503545	0.230878	0.0675914	10.0878	2.95328
1463	Ogfod3	2.3086	2-oxoglutarate and iron-dependent oxygenase domain containing 3	66179	10.3447	4.48094	197.721	85.6452
1464	Cdca7	2.30689	cell division cycle associated 7	66953	11.7863	5.10917	470.09	203.777
1465	4930447F24Rik	2.30569	RIKEN cDNA 4930447F24 gene	76873	0.535372	0.232196	9.07888	3.9376
1466	4930599N23Rik	2.30566	RIKEN cDNA 4930599N23 gene	75379	0.734008	0.318351	9.079	3.93771
1467	Bcam	2.30566	basal cell adhesion molecule	57278	8.46856	3.67295	345.002	149.633
1468	2610020C07Rik	2.30565	RIKEN cDNA 2610020C07 gene	69918	0.503329	0.218302	18.158	7.87542
1469	Car15	2.30565	carbonic anhydrase 15	80733	0.548602	0.237938	9.079	3.93771
1470	Il18r1	2.30552	interleukin 18 receptor 1	16182	0.490452	0.212729	16.1404	12.7976
1471	Impad1	2.30466	inositol monophosphatase domain containing 1	242291	35.56	15.4296	2915.37	1264.99
1472	Hist1h4b	2.30308	"histone cluster 1, H4b"	326620	0.230308	0	1.00878	0
1473	1700047M11Rik	2.3019	RIKEN cDNA 1700047M11 gene	67330	0.23019	0	2.01756	0
1474	Tacc2	2.30165	"transforming, acidic coiled-coil containing protein 2"	57752	34.1731	14.8472	2427.12	1056.29
1475	2610316D01Rik	2.3015	RIKEN cDNA 2610316D01 gene	72511	0.23015	0.0748649	3.02633	0.984428
1476	Kif27	2.30084	kinesin family member 27	75050	0.230084	0.0873174	18.158	6.89099
1477	Ccdc88a	2.30037	coiled coil domain containing 88A	108686	10.9375	4.75467	1757.29	763.916
1478	Gpt2	2.30021	glutamic pyruvate transaminase (alanine aminotransferase) 2	108682	35.6439	15.4959	2239.49	973.599
1479	Pdxp	2.29789	"pyridoxal (pyridoxine, vitamin B6) phosphatase"	57028	4.49749	1.95723	149.299	64.9722
1480	Igsf9b	2.29629	"immunoglobulin superfamily, member 9B"	235086	0.66509	0.289637	44.3862	21.6574
1481	Cdc25c	2.29616	cell division cycle 25C	12532	7.60073	3.31019	244.124	106.318
1482	A230072E10Rik	2.29491	RIKEN cDNA A230072E10 gene	331547	0.229491	0.017227	13.1141	0.984428
1483	Slc7a14	2.29346	"solute carrier family 7 (cationic amino acid transporter, y+ system), member 14"	241919	0.295852	0.128998	47.4126	20.673
1484	Pctp	2.29346	phosphatidylcholine transfer protein	18559	1.45265	0.633388	47.4126	20.673
1485	Gm4285	2.29346	predicted gene 4285	100043189	2.22149	0.96862	47.4126	20.673
1486	Nedd9	2.29218	"neural precursor cell expressed, developmentally down-regulated gene 9"	18003	19.5358	8.52282	1514.18	661.535
1487	Slc25a43	2.29175	"solute carrier family 25, member 43"	194744	0.826142	0.360485	14.1229	6.89099
1488	Pla2g12a	2.29094	"phospholipase A2, group XIIA"	66350	19.9568	8.71117	499.345	218.543
1489	Sohlh2	2.29019	spermatogenesis and oogenesis specific basic helix-loop-helix 2	74434	0.229019	0.0496647	9.079	1.96886
1490	Sdc3	2.28614	syndecan 3	20970	64.1598	28.0647	5671.35	2480.76
1491	Tceal7	2.28595	transcription elongation factor A (SII)-like 7	100040972	2.08073	0.910226	29.2546	12.7976
1492	Dus4l	2.28516	dihydrouridine synthase 4-like (S. cerevisiae)	71916	7.79284	3.4102	224.957	98.4428
1493	Fam162a	2.28494	"family with sequence similarity 162, member A"	70186	224.152	98.0999	1752.25	766.869
1494	Etv5	2.28154	ets variant 5	104156	13.1688	5.77189	882.681	386.88
1495	Fanci	2.27951	"Fanconi anemia, complementation group I"	208836	4.03088	1.76831	329.87	144.711
1496	Ifrd2	2.27914	interferon-related developmental regulator 2	15983	23.8004	10.4427	780.794	342.581
1497	Tfrc	2.27766	transferrin receptor	22042	37.8249	16.6069	3302.74	1450.06
1498	6430411K18Rik	2.27737	RIKEN cDNA 6430411K18 gen	76880	0.887882	0.389871	18.158	7.97322
1499	Klrg2	2.27719	"killer cell lectin-like receptor subfamily G, member 2"	74253	1.05035	0.461249	40.3511	17.7197
1500	Lyrm7	2.27363	LYR motif containing 7	75530	1.96111	0.862547	71.6232	31.5017
1501	Btg3	2.27095	B cell translocation gene 3	12228	14.7881	6.51186	288.037	121.411
1502	Klhl21	2.26914	kelch-like 21	242785	28.6475	12.6248	1959.05	863.343
1503	Map3k13	2.26906	mitogen-activated protein kinase kinase kinase 13	71751	0.259163	0.114216	31.2721	13.782
1504	Kif4	2.26823	kinesin family member 4	16571	9.51271	4.19389	794.917	350.456
1505	Speg	2.26519	SPEG complex locus	11790	7.81431	3.44974	465.047	221.496
1506	Slc12a2	2.26477	"solute carrier family 12, member 2"	20496	13.9493	6.15927	1634.22	721.586
1507	2810001G20Rik	2.26296	RIKEN cDNA 2810001G20 gene	66456	8.38063	3.7034	106.93	47.2525
1508	5430416N02Rik	2.26192	RIKEN cDNA 5430416N02 gene	100503199	23.8678	10.552	182.589	80.7231
1509	Ankrd28	2.26078	ankyrin repeat domain 28	105522	24.6757	10.9147	2299	1016.91
1510	Arhgef39	2.25968	Rho guanine nucleotide exchange factor (GEF) 39	230098	3.317	1.46791	86.7549	38.3927
1511	Homer2	2.25754	homer scaffolding protein 2	26557	0.600448	0.265974	120.045	53.1591
1512	Top2a	2.25661	topoisomerase (DNA) II alpha	21973	53.5614	23.7353	4978.32	2206.1
1513	Rian	2.2564	RNA imprinted and accumulated in nucleus	75745	194.789	86.3272	12177	5396.63
1514	Nol4	2.2559	nucleolar protein 4	319211	0.22559	0.0660438	20.1756	5.90657
1515	Rps6ka2	2.2558	"ribosomal protein S6 kinase, polypeptide 2"	20112	10.1739	4.51011	981.541	435.117
1516	4921536K21Rik	2.25442	RIKEN cDNA 4921536K21 gene	67430	0.745414	0.330646	33.2897	14.7664
1517	Ak8	2.25442	adenylate kinase 8	68870	0.44054	0.195412	11.0966	4.92214
1518	1810014B01Rik	2.25441	RIKEN cDNA 1810014B01 gene	66263	1.27461	0.565384	33.2897	14.7664
1519	Cyp2r1	2.25382	"cytochrome P450, family 2, subfamily r, polypeptide 1"	244209	0.918604	0.407576	19.1668	8.85985
1520	Oxnad1	2.25092	oxidoreductase NAD-binding domain containing 1	218885	7.55201	3.35508	259.256	115.178
1521	3110015C05Rik	2.25062	RIKEN cDNA 3110015C05 gene	73129	0.225062	0	3.02633	0
1522	Slit1	2.24996	slit homolog 1 (Drosophila)	20562	1.09161	0.485168	101.887	45.2837
1523	Dusp27	2.24854	dual specificity phosphatase 27 (putative)	240892	2.72287	1.21095	192.677	85.6452
1524	Slc7a1	2.24797	"solute carrier family 7 (cationic amino acid transporter, y+ system), member 1"	11987	42.8877	19.0784	5511.96	2461.07
1525	Ptpn2	2.24648	"protein tyrosine phosphatase, non-receptor type 2"	19255	31.7486	14.1326	915.97	436.101
1526	Hist1h2bp	2.24587	"histone cluster 1, H2bp"	319188	0.224587	0	1.00878	0
1527	Rps6ka1	2.2444	ribosomal protein S6 kinase polypeptide 1	20111	4.50739	2.00828	241.098	107.303
1528	Cenph	2.24416	centromere protein H	26886	11.6037	5.17061	220.922	98.4428
1529	Pygl	2.2432	liver glycogen phosphorylase	110095	18.3297	8.17124	887.724	395.74
1530	N4bp2	2.24161	NEDD4 binding protein 2	333789	6.20056	2.76612	635.53	283.515
1531	Dfna5	2.23924	"deafness, autosomal dominant 5 (human)"	54722	1.66958	0.745601	59.5179	26.5795
1532	Bub1b	2.23769	"BUB1B, mitotic checkpoint serine/threonine kinase"	12236	21.8617	9.76977	1403.21	627.08
1533	Gm12866	2.23634	predicted gene 12866	433751	0.223634	0	6.05267	0
1534	Fam134b	2.2358	"family with sequence similarity 134, member B"	66270	5.71107	2.55437	291.537	136.835
1535	Dsg2	2.23578	desmoglein 2	13511	0.236297	0.105689	24.2107	10.8287
1536	Enpp2	2.235	ectonucleotide pyrophosphatase/phosphodiesterase 2	18606	67.4915	30.1976	4200.55	1838.91
1537	Apoh	2.23499	apolipoprotein H	11818	0.223499	0.0545261	4.03511	0.984428
1538	Fsip1	2.23328	fibrous sheath-interacting protein 1	71313	0.223328	0.0363228	6.05267	0.984428
1539	Mpp6	2.23038	"membrane protein, palmitoylated 6 (MAGUK p55 subfamily member 6)"	56524	25.4127	11.3939	930.093	416.413
1540	Rab33b	2.22978	"RAB33B, member RAS oncogene family"	19338	20.817	9.33589	1259.96	565.061
1541	Reep6	2.22907	receptor accessory protein 6	70335	8.26745	3.70893	264.309	119.129
1542	2610307P16Rik	2.22776	RIKEN cDNA 2610307P16 gene	72518	0.268046	0.120321	11.0966	4.92214
1543	2210409D07Rik	2.22749	RIKEN cDNA 2210409D07 gene	70157	0.222749	0	1.00878	0
1544	Aox3	2.22648	aldehyde oxidase 3	71724	0.222648	0.0766849	17.1492	5.90657
1545	Trim45	2.22387	tripartite motif-containing 45	229644	2.05465	0.923909	133.159	62.0189
1546	Zfp862-ps	2.22325	"zinc finger protein 862, pseudogene"	58894	10.1146	4.54947	1122.77	505.011
1547	Phf24	2.22055	PHD finger protein 24	230085	0.222055	0.0500065	13.1141	2.95328
1548	Prss16	2.22027	"protease, serine 16 (thymus)"	54373	0.364266	0.164064	13.1141	5.90657
1549	Gsc	2.22026	goosecoid homeobox	14836	0.735455	0.331247	13.1141	5.90657
1550	Gm11517	2.22026	predicted gene 11517	629750	1.50581	0.678213	13.1141	5.90657
1551	Gm10791	2.22026	predicted gene 10791	100038614	0.490262	0.220813	13.1141	5.90657
1552	Park2	2.22026	"Parkinson disease (autosomal recessive, juvenile) 2, parkin"	50873	0.945317	0.425769	52.4564	23.6263
1553	E330011O21Rik	2.21995	RIKEN cDNA E330011O21 gene	100503619	0.221995	0.0722121	3.02633	0.984428
1554	Sass6	2.21914	SAS-6 centriolar assembly protein	72776	4.35305	1.96159	329.87	148.648
1555	Apol7d	2.21901	apolipoprotein L 7d	100042814	0.221901	0.0541362	4.03511	0.984428
1556	Celf4	2.2184	"CUGBP, Elav-like family member 4"	108013	1.18822	0.535621	82.7198	37.4083
1557	Stac3	2.21792	SH3 and cysteine rich domain 3	237611	5.4443	2.45469	159.387	71.8632
1558	Chrnb1	2.21715	"cholinergic receptor, nicotinic, beta polypeptide 1 (muscle)"	11443	10.0188	4.51877	360.134	162.431
1559	Tmem230	2.21714	transmembrane protein 230	70612	27.2615	12.2958	697.065	311.079
1560	Ctnnbip1	2.21596	catenin beta interacting protein 1	67087	12.0993	5.46006	551.801	246.107
1561	Phf10	2.21409	PHD finger protein 10	72057	109.81	49.5961	2957.74	1335.87
1562	Txlnb	2.21128	taxilin beta	378431	1.0494	0.474567	82.7198	37.4083
1563	Tipin	2.21008	timeless interacting protein	66131	37.4777	16.9576	694.039	314.032
1564	D17H6S56E-5	2.20905	"DNA segment, Chr 17, human D6S56E 5"	110956	36.7125	16.6191	2122.47	960.801
1565	Gm15413	2.20878	predicted gene 15413	791381	0.220878	0.0307924	7.06144	0.984428
1566	1810032O08Rik	2.20856	RIKEN cDNA 1810032O08 gene	66293	15.6443	7.08349	242.107	110.256
1567	Melk	2.20784	maternal embryonic leucine zipper kinase	17279	9.53296	4.31778	478.161	216.574
1568	Gfpt1	2.20779	glutamine fructose-6-phosphate transaminase 1	14583	45.9301	20.8037	5148.8	2332.11
1569	Klf15	2.2055	Kruppel-like factor 15	66277	13.6541	6.19093	527.591	239.216
1570	Mybpc1	2.20431	"myosin binding protein C, slow-type"	109272	9.51331	4.31577	655.706	297.297
1571	Emilin3	2.20387	elastin microfibril interfacer 3	280635	0.220387	0	13.1141	0
1572	Tmem201	2.20353	transmembrane protein 201	230917	12.4414	5.64611	800.97	363.254
1573	Cyr61	2.20134	cysteine rich protein 61	16007	721.16	327.6	24301.5	11039.4
1574	Hist1h3b	2.20041	"histone cluster 1, H3b"	319150	0.220041	0	1.00878	0
1575	Panct2	2.19958	pluripotency-associated noncoding transcript 2	329217	0.219958	0	15.1317	0
1576	Kifc1	2.19943	kinesin family member C1	100502766	13.6015	6.18411	532.635	242.169
1577	Pfkl	2.19814	"phosphofructokinase, liver, B-type"	18641	72.6539	33.0525	4728.14	2150.97
1578	E2f8	2.19726	E2F transcription factor 8	108961	10.4478	4.75492	674.872	307.141
1579	Marveld2	2.19609	MARVEL (membrane-associating) domain containing 2	218518	0.877372	0.399516	46.4038	19.6886
1580	Lix1	2.19587	limb and CNS expressed 1	66643	0.281939	0.128395	15.1317	6.89099
1581	D630039A03Rik	2.19586	RIKEN cDNA D630039A03 gene	242484	0.303701	0.138306	15.1317	6.89099
1582	Scarf1	2.19586	"scavenger receptor class F, member 1"	380713	0.305066	0.138928	15.1317	6.89099
1583	Mpv17l	2.19502	"Mpv17 transgene, kidney disease mutant-like"	93734	2.96334	1.35003	158.378	72.8476
1584	Erich6	2.19297	glutamate rich 6	545527	0.219297	0.0535009	8.07022	1.96886
1585	Lonrf1	2.1918	LON peptidase N-terminal domain and ring finger 1	244421	5.62584	2.56677	388.379	177.197
1586	Gm8013	2.19153	predicted gene 8013	666266	0.219153	0	1.00878	0
1587	Dixdc1	2.19145	DIX domain containing 1	330938	3.50286	1.59842	358.116	163.415
1588	1700015F17Rik	2.19046	RIKEN cDNA 1700015F17 gene	381716	0.219046	0	2.01756	0
1589	Golph3	2.18884	golgi phosphoprotein 3	66629	91.9102	41.9904	4087.57	1867.46
1590	BC006965	2.18717	cDNA sequence BC006965	217294	0.218717	0	7.06144	0
1591	Anxa8	2.18711	annexin A8	11752	38.4825	17.5951	1187.33	543.404
1592	Slc5a7	2.18685	"solute carrier family 5 (choline transporter), member 7"	63993	0.218685	0.0640219	20.1756	5.90657
1593	Agbl2	2.18611	ATP/GTP binding protein-like 2	271813	1.06997	0.489441	64.5618	29.5328
1594	Chrna4	2.18588	"cholinergic receptor, nicotinic, alpha polypeptide 4"	11438	0.218588	0.0125478	17.1492	0.984428
1595	Egln3	2.18567	egl-9 family hypoxia-inducible factor 3	112407	7.43291	3.40075	339.958	155.54
1596	Nrm	2.18535	nurim (nuclear envelope membrane protein)	106582	16.7701	7.67389	389.388	178.181
1597	Slc16a1	2.18472	"solute carrier family 16 (monocarboxylic acid transporters), member 1"	20501	35.3671	16.1884	2770.1	1267.94
1598	Mcm7	2.18395	minichromosome maintenance complex component 7	17220	60.6241	27.7589	2457.38	1125.2
1599	Rasl12	2.18364	"RAS-like, family 12"	70784	2.15841	0.988444	87.7637	40.3615
1600	Nasp	2.18275	nuclear autoantigenic sperm protein (histone-binding)	50927	38.595	17.6818	1569.66	705.835
1601	Mybl2	2.18223	myeloblastosis oncogene-like 2	17865	8.18868	3.75244	530.617	243.154
1602	Tk1	2.17792	thymidine kinase 1	21877	45.3065	20.8026	970.444	445.946
1603	Dusp9	2.17757	dual specificity phosphatase 9	75590	2.228	1.02316	102.895	47.2525
1604	Kif6	2.17757	kinesin family member 6	319991	0.27855	0.127918	17.1492	7.87542
1605	Rps15a-ps4	2.17756	"ribosomal protein S15A, pseudogene 4"	664903	1.91203	0.878059	17.1492	7.87542
1606	Mkx	2.17756	mohawk homeobox	210719	0.927138	0.425769	51.4477	23.6263
1607	Klhl34	2.17755	kelch-like 34	245683	0.382727	0.17576	17.1492	7.87542
1608	Uggt2	2.17636	UDP-glucose glycoprotein glucosyltransferase 2	66435	9.75656	4.48297	1141.94	524.7
1609	Depdc1a	2.17459	DEP domain containing 1a	76131	7.31537	3.36403	337.941	149.633
1610	Krt7	2.17244	keratin 7	110310	4.19568	1.93132	106.93	49.2214
1611	Mypn	2.17244	myopalladin	68802	1.71574	0.789776	160.396	73.8321
1612	Nfe2	2.17214	"nuclear factor, erythroid derived 2"	18022	0.217214	0.0847797	5.04389	1.96886
1613	Cdca3	2.17184	cell division cycle associated 3	14793	30.2654	13.9354	716.232	329.783
1614	Cend1	2.17003	cell cycle exit and neuronal differentiation 1	57754	1.35483	0.624336	36.316	16.7353
1615	Cdca7l	2.16948	cell division cycle associated 7 like	217946	5.32375	2.45393	237.063	109.271
1616	Zfp119a	2.16771	zinc finger protein 119a	104349	1.63477	0.754145	55.4828	25.5951
1617	Slc39a11	2.1669	"solute carrier family 39 (metal ion transporter), member 11"	69806	19.3162	8.91422	900.839	415.428
1618	Otogl	2.16553	otogelin-like	628870	0.216553	0.0156538	27.237	1.96886
1619	Hmgb3	2.16533	high mobility group box 3	15354	24.1114	11.1352	632.504	292.375
1620	Slc24a3	2.16484	"solute carrier family 24 (sodium/potassium/calcium exchanger), member 3"	94249	5.39962	2.49424	321.8	148.649
1621	1700028E10Rik	2.16391	RIKEN cDNA 1700028E10 gene	625175	0.216391	0	3.02633	0
1622	Pdrg1	2.16362	p53 and DNA damage regulated 1	68559	133.875	61.8755	2523.96	1166.55
1623	Wnt5b	2.16233	"wingless-type MMTV integration site family, member 5B"	22419	2.16769	1.00248	81.711	35.4394
1624	Yipf7	2.16159	"Yip1 domain family, member 7"	75581	0.216159	0	4.03511	0
1625	Tmem74	2.15848	transmembrane protein 74	239408	0.215848	0.084255	5.04389	1.96886
1626	Pfkm	2.15822	"phosphofructokinase, muscle"	18642	25.4443	11.7895	1241.81	578.843
1627	Pcdh11x	2.15821	protocadherin 11 X-linked	245578	0.883968	0.409584	140.22	64.9722
1628	Tmem209	2.15818	transmembrane protein 209	72649	20.6204	9.55452	1221.63	566.046
1629	Gli1	2.15672	GLI-Kruppel family member GLI1	14632	2.85047	1.32167	182.589	84.6608
1630	Wfdc15a	2.15671	WAP four-disulfide core domain 15A	68221	0.215671	0	1.00878	0
1631	St8sia2	2.15671	"ST8 alpha-N-acetyl-neuraminide alpha-2,8-sialyltransferase 2"	20450	5.71295	2.64892	547.766	253.982
1632	Gm21284	2.15662	"predicted gene, 21284"	100861870	0.215662	0.0601303	14.1229	3.93771
1633	Ckap2	2.15594	cytoskeleton associated protein 2	80986	22.1122	10.2564	980.532	454.806
1634	2310020H05Rik	2.15567	RIKEN cDNA 2310020H05 gene	69603	0.215567	0	2.01756	0
1635	Cdca8	2.15505	cell division cycle associated 8	52276	40.0373	18.5784	1050.14	487.292
1636	Tfb1m	2.15495	"transcription factor B1, mitochondrial"	224481	6.93404	3.21772	144.255	66.9411
1637	Hspg2	2.1541	perlecan (heparan sulfate proteoglycan 2)	15530	189.679	88.055	49205.2	22842.7
1638	Maml3	2.1531	mastermind like 3 (Drosophila)	433586	1.61224	0.748801	188.641	87.6141
1639	Arrdc3	2.15275	arrestin domain containing 3	105171	14.8919	6.91762	1072.33	498.12
1640	Eif1ad	2.15231	eukaryotic translation initiation factor 1A domain containing	69860	28.7286	13.3478	1203.47	559.155
1641	Myh4	2.15195	"myosin, heavy polypeptide 4, skeletal muscle"	17884	0.979118	0.454992	105.922	49.2214
1642	2500004C02Rik	2.15194	RIKEN cDNA 2500004C02 gene	72326	1.35439	0.62938	42.3687	19.6886
1643	Cgn	2.14913	cingulin	70737	0.214913	0.0993541	19.1668	8.85985
1644	Sema6b	2.14824	"sema domain, transmembrane domain (TM), and cytoplasmic domain, (semaphorin) 6B"	20359	2.75739	1.28356	184.606	86.6296
1645	Tcf21	2.14451	transcription factor 21	21412	0.214451	0	4.03511	0
1646	D16Ertd472e	2.14419	"DNA segment, Chr 16, ERATO Doi 472, expressed"	67102	3.21095	1.49751	347.02	165.384
1647	Ugdh	2.14406	UDP-glucose dehydrogenase	22235	149.162	69.5698	6173.72	2879.45
1648	Ect2	2.1428	ect2 oncogene	13605	12.4768	5.82267	883.689	413.46
1649	Gm10785	2.14263	predicted gene 10785	100038392	0.835471	0.389928	23.2019	10.8287
1650	Hspb11	2.14262	"heat shock protein family B (small), member 11"	72938	54.335	25.3591	348.028	162.431
1651	Pgm2	2.14231	phosphoglucomutase 2	72157	62.0643	28.9708	2444.27	1140.95
1652	Pkdrej	2.14212	polycystin (PKD) family receptor for egg jelly	18766	0.214212	0.0309691	27.237	3.93771
1653	Hrct1	2.14144	histidine rich carboxyl terminus 1	100039781	12.6659	5.91467	164.431	76.7854
1654	Sap30	2.13923	sin3 associated polypeptide	60406	16.0297	7.49321	288.51	134.867
1655	Ptx3	2.13872	pentraxin related gene	19288	300.201	140.365	9524.88	4453.55
1656	BC026585	2.13857	cDNA sequence BC026585	226527	12.1248	5.66957	242.107	113.209
1657	Ttn	2.13767	titin	22138	1.565	0.732106	2390.8	1117.33
1658	Stard6	2.13741	StAR-related lipid transfer (START) domain containing 6	170461	3.32866	1.55733	73.6407	34.4545
1659	AI506816	2.1366	expressed sequence AI506816	433855	13.4676	6.30328	412.59	210.668
1660	9430015G10Rik	2.13553	RIKEN cDNA 9430015G10 gene	230996	10.6913	5.00639	470.09	219.527
1661	Ppargc1a	2.13497	"peroxisome proliferative activated receptor, gamma, coactivator 1 alpha"	19017	0.434374	0.203457	50.4389	23.6263
1662	BC025920	2.13487	cDNA sequence BC025920	268319	0.810034	0.379431	25.2194	11.8131
1663	Spc25	2.13411	"SPC25, NDC80 kinetochore complex component, homolog (S. cerevisiae)"	66442	18.6762	8.75127	416.625	195.901
1664	Nek2	2.13378	NIMA (never in mitosis gene a)-related expressed kinase 2	18005	11.9779	5.61347	663.776	311.079
1665	Hck	2.13037	hemopoietic cell kinase	15162	2.28435	1.07228	79.6934	37.4083
1666	Mirc35hg	2.12996	"microRNA cluster 35, host gene"	101447999	0.212996	0	3.02633	0
1667	Wfs1	2.12917	Wolfram syndrome 1 homolog (human)	22393	27.7177	13.0181	1725.01	810.184
1668	Cpe	2.12797	carboxypeptidase E	12876	202.802	95.3029	7082.63	3328.35
1669	Agap2	2.12739	"ArfGAP with GTPase domain, ankyrin repeat and PH domain 2"	216439	0.212739	0.0889643	21.1843	8.85985
1670	Cntrob	2.12681	"centrobin, centrosomal BRCA2 interacting protein"	216846	7.99389	3.75863	554.828	260.873
1671	Fam84b	2.12423	"family with sequence similarity 84, member B"	399603	4.90307	2.30816	487.24	229.372
1672	Cdk18	2.12363	cyclin-dependent kinase 18	18557	6.03989	2.84413	317.765	149.633
1673	E230016K23Rik	2.1227	RIKEN cDNA E230016K23 gene	100504464	0.820205	0.386397	29.2546	13.7817
1674	Trpc3	2.12266	"transient receptor potential cation channel, subfamily C, member 3"	22065	0.452505	0.213178	29.2546	13.782
1675	Irx3	2.12229	Iroquois related homeobox 3	16373	10.3773	4.88968	411.581	193.932
1676	Rxrg	2.12194	retinoid X receptor gamma	20183	0.92284	0.434904	31.2721	14.7664
1677	Foxred2	2.12096	FAD-dependent oxidoreductase domain containing 2	239554	3.16619	1.49281	269.344	126.991
1678	Gne	2.1209	glucosamine (UDP-N-acetyl)-2-epimerase/N-acetylmannosamine kinase	50798	18.1977	8.58018	973.471	467.603
1679	Mcm10	2.12051	minichromosome maintenance 10 replication initiation factor	70024	7.33356	3.45839	448.906	211.652
1680	Mterf4	2.11985	mitochondrial transcription termination factor 4	69821	33.7609	15.9261	1944.92	917.487
1681	Ttc30a2	2.11889	tetratricopeptide repeat domain 30A2	620631	0.211889	0.0295392	7.06144	0.984428
1682	Ruvbl2	2.11888	RuvB-like protein 2	20174	66.9437	31.5939	1816.81	857.437
1683	2410002F23Rik	2.11876	RIKEN cDNA 2410002F23 gene	668661	48.837	23.0498	1603.96	757.025
1684	Gm19557	2.11779	"predicted gene, 19557"	100503104	0.659883	0.311591	31.2721	14.7664
1685	Grin3a	2.11733	"glutamate receptor ionotropic, NMDA3A"	242443	0.211733	0.0997396	29.2546	13.782
1686	Gpr88	2.11559	G-protein coupled receptor 88	64378	1.07394	0.507631	64.5618	30.5173
1687	Slc35g3	2.11476	"solute carrier family 35, member G3"	56293	0.211476	0.0825486	5.04389	1.96886
1688	Slc25a48	2.11476	"solute carrier family 25, member 48"	328258	0.211476	0.0825486	5.04389	1.96886
1689	Lmnb1	2.11378	lamin B1	16906	40.7315	19.2695	1989.31	941.113
1690	Spag4	2.11352	sperm associated antigen 4	245865	1.39141	0.658337	33.2897	15.7508
1691	Stt3b	2.1128	"STT3, subunit of the oligosaccharyltransferase complex, homolog B (S. cerevisiae)"	68292	117.126	55.4365	8716.85	4125.74
1692	Kif15	2.11158	kinesin family member 15	209737	6.40899	3.03517	548.775	259.889
1693	Smad7	2.11106	SMAD family member 7	17131	9.68586	4.58814	760.618	360.301
1694	Nucb2	2.11004	nucleobindin 2	53322	47.4577	22.4914	1300.31	616.252
1695	Sox11	2.10821	SRY (sex determining region Y)-box 11	20666	4.25844	2.01993	651.67	309.11
1696	Tbx3	2.10812	T-box 3	21386	3.30553	1.568	275.396	128.96
1697	Ero1l	2.10693	ERO1-like (S. cerevisiae)	50527	82.8836	39.3386	6473.33	3072.4
1698	Rpa3	2.1064	replication protein A3	68240	33.1861	15.7549	261.273	124.038
1699	Galnt18	2.10562	UDP-N-acetyl-alpha-D-galactosamine:polypeptide N-acetylgalactosaminyltransferase 18	233733	3.44996	1.63845	151.317	71.8632
1700	Ncapd2	2.10556	"non-SMC condensin I complex, subunit D2"	68298	22.7554	10.8073	1817.82	863.343
1701	5430416O09Rik	2.10357	RIKEN cDNA 5430416O09 gene	71406	0.210357	0.0684265	15.1317	4.92214
1702	Gcnt4	2.10341	"glucosaminyl (N-acetyl) transferase 4, core 2 (beta-1,6-N-acetylglucosaminyltransferase)"	218476	1.30159	0.6188	118.027	56.1124
1703	Pcsk4	2.10316	proprotein convertase subtilisin/kexin type 4	18551	0.921004	0.437915	39.3518	18.7108
1704	Tmem26	2.10301	transmembrane protein 26	327766	3.08648	1.46765	277.414	131.913
1705	Ccpg1os	2.10071	"cell cycle progression 1, opposite strand"	546143	9.01726	4.29249	82.7198	39.3771
1706	Bend6	2.09946	BEN domain containing 6	320705	6.58537	3.1367	254.212	121.085
1707	4931431B13Rik	2.09837	RIKEN cDNA 4931431B13 gene	70973	0.209837	0	1.00878	0
1708	Dusp5	2.09605	dual specificity phosphatase 5	240672	7.79167	3.71731	136.185	64.9722
1709	Myog	2.09403	myogenin	17928	151.211	72.2106	3555.94	1698.14
1710	Spag5	2.09349	sperm associated antigen 5	54141	12.8828	6.15374	863.514	412.475
1711	Cdh22	2.09344	cadherin 22	104010	0.209344	0.0314294	13.1141	1.96886
1712	Ecm2	2.09338	"extracellular matrix protein 2, female organ and adipocyte specific"	407800	2.29598	1.09678	144.255	68.9099
1713	Trp53cor1	2.09307	tumor protein p53 pathway corepressor 1	100504267	1.79323	0.856745	96.8427	46.2681
1714	Rras2	2.0925	related RAS viral (r-ras) oncogene 2	66922	47.4	22.6523	1814.79	867.281
1715	P4ha1	2.09198	"procollagen-proline, 2-oxoglutarate 4-dioxygenase (proline 4-hydroxylase), alpha 1 polypeptide"	18451	124.952	59.7291	8888.34	4248.79
1716	Dusp15	2.09185	dual specificity phosphatase-like 15	252864	2.09767	1.00278	40.3511	15.7508
1717	Mphosph9	2.09098	M-phase phosphoprotein 9	269702	2.95984	1.41553	417.634	198.854
1718	Map2k6	2.09046	mitogen-activated protein kinase kinase 6	26399	1.49703	0.716123	51.4477	24.6107
1719	Iqcf6	2.09029	IQ motif containing F6	100041096	0.209029	0	1.00878	0
1720	Tpk1	2.08992	thiamine pyrophosphokinase	29807	3.5847	1.71523	156.361	74.8165
1721	Naa10	2.08969	"N(alpha)-acetyltransferase 10, NatA catalytic subunit"	56292	50.3656	24.102	748.513	364.238
1722	Prob1	2.08965	proline rich basic protein 1	381148	1.21837	0.58305	104.913	50.2058
1723	Cldn22	2.08899	claudin 22	75677	0.208899	0	3.02633	0
1724	Efr3b	2.08888	EFR3 homolog B	668212	1.81768	0.870168	213.861	102.38
1725	Bmpr1b	2.08888	"bone morphogenetic protein receptor, type 1B"	12167	2.31713	1.10927	213.861	102.38
1726	Scrn2	2.0879	secernin 2	217140	6.78836	3.25129	164.431	78.7542
1727	Arxes1	2.08742	adipocyte-related X-chromosome expressed sequence 1	76219	2.18657	1.0475	55.4828	26.5795
1728	Sox17	2.08644	SRY (sex determining region Y)-box 17	20671	0.208644	0.0394926	11.0966	1.96886
1729	Bcat1	2.08556	"branched chain aminotransferase 1, cytosolic"	12035	34.5071	16.5457	4896.61	2347.86
1730	Lrrc73	2.0848	leucine rich repeat containing 73	224813	2.73861	1.31361	59.5179	28.5484
1731	Gpsm1	2.08441	"G-protein signalling modulator 1 (AGS3-like, C. elegans)"	67839	14.6769	7.04128	842.323	405.58
1732	Hbb-b1	2.08338	"hemoglobin, beta adult major chain"	15129	0.256726	0.123226	1.98781	0.954127
1733	Hnrnph3	2.08243	heterogeneous nuclear ribonucleoprotein H3	432467	19.3147	9.27509	701.101	336.674
1734	Acot5	2.08232	acyl-CoA thioesterase 5	217698	0.208232	0	5.04389	0
1735	Npm2	2.08098	nucleophosmin/nucleoplasmin 2	328440	0.208098	0	3.02633	0
1736	Nop10	2.07961	NOP10 ribonucleoprotein	66181	78.6839	37.8359	765.662	368.176
1737	Kbtbd12	2.07948	kelch repeat and BTB (POZ) domain containing 12	74589	0.207948	0.0869692	7.06144	2.95328
1738	4930506A18Rik	2.07865	RIKEN cDNA 4930506A18 gene	75044	0.207865	0	3.02294	0
1739	As3mt	2.07794	arsenic (+3 oxidation state) methyltransferase	57344	7.73772	3.72375	220.922	106.318
1740	Aaed1	2.07575	AhpC/TSA antioxidant enzyme domain containing 1	66129	39.625	19.0895	557.854	268.749
1741	Fkbp10	2.07472	FK506 binding protein 10	14230	245.576	118.366	10898.8	5252.91
1742	Lmntd2	2.0738	lamin tail domain containing 2	72000	0.20738	0.0867319	7.06144	2.95328
1743	Pir	2.0733	pirin	69656	14.3043	6.89928	364.169	174.244
1744	Nat9	2.07311	"N-acetyltransferase 9 (GCN5-related, putative)"	66176	15.5937	7.52187	265.309	127.976
1745	Smo	2.07224	"smoothened, frizzled class receptor"	319757	69.5962	33.585	4865.34	2347.86
1746	Pde3a	2.07224	"phosphodiesterase 3A, cGMP inhibited"	54611	8.66679	4.18233	642.591	310.095
1747	Tuba1c	2.0716	"tubulin, alpha 1C"	22146	49.0063	23.6562	1604.97	774.745
1748	Dach1	2.07151	dachshund 1 (Drosophila)	13134	0.259386	0.125216	25.2194	11.8131
1749	Dlgap3	2.07139	"discs, large (Drosophila) homolog-associated protein 3"	242667	0.207139	0.0721915	14.1229	4.92214
1750	Ttk	2.07094	Ttk protein kinase	22137	6.90748	3.33544	343.993	165.384
1751	Rpa2	2.07082	replication protein A2	19891	20.1567	9.73366	587.109	283.515
1752	Cox6b2	2.06794	cytochrome c oxidase subunit VIb polypeptide 2	333182	10.9039	5.27283	53.4652	25.5951
1753	Ctsg	2.06777	cathepsin G	13035	0.206777	0.0672621	3.02633	0.984428
1754	Tbc1d10a	2.06561	"TBC1 domain family, member 10a"	103724	32.7298	15.8451	1032.99	500.089
1755	Foxo4	2.06472	forkhead box O4	54601	22.4536	10.8749	1229.7	595.579
1756	Dtnb	2.06406	"dystrobrevin, beta"	13528	9.6942	4.69667	386.362	189.01
1757	Mad2l1	2.06401	MAD2 mitotic arrest deficient-like 1	56150	25.4815	12.3456	715.223	346.519
1758	Phex	2.06392	"phosphate regulating endopeptidase homolog, X-linked"	18675	0.206392	0.00875695	23.2019	0.984428
1759	Fbxl12	2.061	F-box and leucine-rich repeat protein 12	30843	11.1835	5.42625	360.134	174.244
1760	Trdmt1	2.06004	tRNA aspartic acid methyltransferase 1	13434	4.37018	2.12141	196.712	95.4895
1761	Sema3c	2.05785	"sema domain, immunoglobulin domain (Ig), short basic domain, secreted, (semaphorin) 3C"	20348	11.247	5.46542	990.62	481.385
1762	Shmt2	2.05542	serine hydroxymethyltransferase 2 (mitochondrial)	108037	206.788	100.606	8022.81	3903.26
1763	Ccdc113	2.05522	coiled-coil domain containing 113	244608	0.205522	0	4.03511	0
1764	Cnnm4	2.05374	cyclin M4	94220	5.97944	2.91149	485.222	236.263
1765	Dab1	2.05254	disabled 1	13131	0.220248	0.107305	14.1229	7.87542
1766	Gm16845	2.05187	"predicted gene, 16845"	100503652	1.57862	0.769355	37.3248	17.7209
1767	9430091E24Rik	2.04976	RIKEN cDNA 9430091E24 gene	434350	0.604906	0.295111	26.228	12.7956
1768	Tomt	2.04956	transmembrane O-methyltransferase	791260	1.5311	0.74704	32.2809	15.7508
1769	B230208H11Rik	2.04952	RIKEN cDNA B230208H11 gene	320273	0.496566	0.242284	8.07022	3.93771
1770	Hist1h1e	2.04948	"histone cluster 1, H1e"	50709	1.14761	0.559952	12.1053	5.90657
1771	Pla2g1b	2.04948	"phospholipase A2, group IB, pancreas"	18778	0.321514	0.156876	2.01756	0.984428
1772	1010001N08Rik	2.04948	RIKEN cDNA 1010001N08 gene	68434	0.475497	0.232009	4.03511	1.96885
1773	2410018L13Rik	2.04948	RIKEN cDNA 2410018L13 gene	69732	1.45671	0.710772	32.2809	15.7508
1774	Mkln1os	2.04948	"muskelin 1, intracellular mediator containing kelch motifs, opposite strand"	100503869	0.289677	0.141342	4.03511	1.96886
1775	Npb	2.04947	neuropeptide B	208990	0.324395	0.158282	2.01756	0.984428
1776	Rbp7	2.04947	"retinol binding protein 7, cellular"	63954	0.285955	0.139526	2.01756	0.984428
1777	1700109H08Rik	2.04947	RIKEN cDNA 1700109H08 gene	77036	0.216859	0.105812	2.01756	0.984428
1778	9530052E02Rik	2.04947	RIKEN cDNA 9530052E02 gene	619321	0.440389	0.214879	6.05267	2.95328
1779	Gm17801	2.04947	"predicted gene, 17801"	100272221	0.547183	0.266987	12.1053	5.90657
1780	Fam43a	2.04947	"family with sequence similarity 43, member A"	224093	33.4425	16.3176	1777.47	867.281
1781	4930452B06Rik	2.04947	RIKEN cDNA 4930452B06 gene	74430	1.79794	0.877269	84.7373	41.346
1782	AV051173	2.04947	expressed sequence AV051173	100502959	0.530039	0.258622	4.03511	1.96886
1783	Rasl10b	2.04947	"RAS-like, family 10, member B"	276952	0.299178	0.145978	18.158	8.85985
1784	1700124L16Rik	2.04947	RIKEN cDNA 1700124L16 gene	67934	0.81808	0.399166	2.01756	0.984428
1785	Gm15441	2.04947	predicted gene 15441	100038464	0.29777	0.145291	8.07022	3.93771
1786	C230037L18Rik	2.04947	RIKEN cDNA C230037L18 gene	100532730	0.49529	0.241667	6.05267	2.95328
1787	Vmn1r58	2.04947	vomeronasal 1 receptor 58	81014	0.396366	0.193399	18.158	8.85985
1788	Aph1c	2.04947	"aph1 homolog C, gamma secretase subunit"	68318	0.611702	0.298468	56.4916	27.564
1789	Ccdc37	2.04947	cilia and flagella associated protein 100	243538	0.338165	0.165001	12.1053	5.90657
1790	Sdcbp2	2.04947	syndecan binding protein (syntenin) 2	228765	0.642155	0.313327	14.1229	6.89099
1791	Bik	2.04947	BCL2-interacting killer	12124	0.596048	0.29083	8.07022	3.93771
1792	1700003E16Rik	2.04947	RIKEN cDNA 1700003E16 gene	71837	0.650701	0.317497	22.1931	10.8287
1793	Lincpint	2.04947	"long non-protein coding RNA, Trp53 induced transcript"	232685	0.248068	0.12104	2.01756	0.984428
1794	Gm12338	2.04947	predicted gene 12338	654359	0.584218	0.285058	4.03511	1.96886
1795	Prox2	2.04947	prospero homeobox 2	73422	0.44005	0.214714	20.1756	9.84428
1796	BC117090	2.04947	cDNA sequence BC1179090	100038854	0.62797	0.306406	2.01756	0.984428
1797	Tssk6	2.04947	testis-specific serine kinase 6	83984	0.597896	0.291732	12.1053	5.90657
1798	Gm20324	2.04947	"predicted gene, 20324"	100504637	0.602122	0.293794	10.0878	4.92214
1799	Gm12603	2.04947	predicted gene 12603	100040617	0.646702	0.315546	6.05267	2.95328
1800	Rhbdl2	2.04947	"rhomboid, veinlet-like 2 (Drosophila)"	230726	0.86636	0.422724	16.1404	7.87542
1801	Wfdc2	2.04947	WAP four-disulfide core domain 2	67701	0.6598	0.321937	6.05267	2.95328
1802	Gm715	2.04947	predicted gene 715	279618	0.982493	0.479389	18.158	8.85985
1803	Samd12	2.04947	sterile alpha motif domain containing 12	320679	0.603501	0.294467	8.07022	3.93771
1804	Eef1a2	2.04947	eukaryotic translation elongation factor 1 alpha 2	13628	1.24496	0.607455	42.3687	20.673
1805	2310043L19Rik	2.04947	RIKEN cDNA 2310043L19 gene	75589	0.673439	0.328592	6.05267	2.95328
1806	Clec2l	2.04947	"C-type lectin domain family 2, member L"	665180	0.357581	0.174475	8.07022	3.93771
1807	1700092M07Rik	2.04947	RIKEN cDNA 1700092M07 gene	74307	0.654178	0.319194	2.01756	0.984428
1808	Gm8234	2.04947	predicted gene 8234	666680	0.304055	0.148358	10.0878	4.92214
1809	Rprml	2.04947	reprimo-like	104582	0.506407	0.247092	8.07022	3.93771
1810	5830454E08Rik	2.04947	RIKEN cDNA 5830454E08 gene	76100	0.205375	0.100209	2.01756	0.984428
1811	2010003K11Rik	2.04947	RIKEN cDNA 2010003K11 gene	69861	0.227956	0.111227	4.03511	1.96886
1812	Fam71e1	2.04947	"family with sequence similarity 71, member E1"	75538	1.19755	0.584323	14.1229	6.89099
1813	Snora65	2.04947	"small nucleolar RNA, H/ACA box 65"	104367	172.175	84.0097	2.01756	0.984428
1814	Tal2	2.04947	T cell acute lymphocytic leukemia 2	21350	0.233596	0.113979	4.03511	1.96886
1815	1700125H03Rik	2.04946	RIKEN cDNA 1700125H03 gene	73609	0.404058	0.197153	2.01756	0.984428
1816	Stxbp6	2.04946	syntaxin binding protein 6 (amisyn)	217517	2.37752	1.16007	181.58	88.5985
1817	Smim22	2.04941	small integral membrane protein 22	432995	0.699854	0.341491	2.01756	0.984428
1818	Spag8	2.04939	sperm associated antigen 8	433700	0.243164	0.118652	6.05267	2.95328
1819	E130112N10Rik	2.04937	RIKEN cDNA E130112N10 gene	78668	0.477647	0.23307	10.0878	4.92238
1820	Gdf9	2.04925	growth differentiation factor 9	14566	0.204925	0.0999892	6.05267	2.95328
1821	Cct6b	2.04917	"chaperonin containing Tcp1, subunit 6b (zeta)"	12467	0.204917	0.0999813	6.05267	2.95328
1822	Snhg1	2.04685	small nucleolar RNA host gene 1	83673	162.004	79.1481	787.855	384.911
1823	Cacna1d	2.04678	"calcium channel, voltage-dependent, L type, alpha 1D subunit"	12289	0.333158	0.162772	53.4627	26.5808
1824	Tacc3	2.04513	"transforming, acidic coiled-coil containing protein 3"	21335	31.8696	15.5832	1427.42	697.959
1825	Snai2	2.04463	snail family zinc finger 2	20583	63.8534	31.2298	2131.55	1042.51
1826	Pacsin1	2.04414	protein kinase C and casein kinase substrate in neurons 1	23969	0.204414	0.0539936	15.1317	3.93771
1827	Itpka	2.04411	"inositol 1,4,5-trisphosphate 3-kinase A"	228550	0.204411	0.0332461	6.05267	0.984428
1828	Rhbdd1	2.03954	rhomboid domain containing 1	76867	30.4618	14.9356	1865.23	914.533
1829	Procr	2.03952	"protein C receptor, endothelial"	19124	8.63019	4.23148	206.799	101.396
1830	D430020J02Rik	2.03727	RIKEN cDNA D430020J02 gene	319545	3.38625	1.66215	168.466	82.6919
1831	Sh3rf1	2.03388	SH3 domain containing ring finger 1	59009	5.70653	2.80573	526.582	258.904
1832	Phyhipl	2.03237	phytanoyl-CoA hydroxylase interacting protein-like	70911	5.27965	2.59778	252.194	121.083
1833	Ugp2	2.03234	UDP-glucose pyrophosphorylase 2	216558	61.8577	30.4367	2942.6	1443.17
1834	Abca8a	2.02958	"ATP-binding cassette, sub-family A (ABC1), member 8a"	217258	2.05055	1.01033	205.791	101.396
1835	Msl3l2	2.02918	male-specific lethal 3-like 2 (Drosophila)	73390	5.63901	2.77896	201.756	99.4272
1836	2900011O08Rik	2.02907	RIKEN cDNA 2900011O08 gene	67254	0.202907	0	8.07022	0
1837	Ggnbp1	2.02804	gametogenetin binding protein 1	70772	1.58608	0.782076	29.2546	12.7975
1838	Ldha	2.02765	lactate dehydrogenase A	16828	810.914	399.928	21225.7	10466.4
1839	Mcm5	2.02632	minichromosome maintenance complex component 5	17218	31.1606	15.3779	1865.23	920.44
1840	Fjx1	2.02592	four jointed box 1 (Drosophila)	14221	4.22055	2.08328	173.51	85.6452
1841	Kif22	2.02559	kinesin family member 22	110033	27.3868	13.5204	941.19	464.65
1842	Ccdc87	2.02548	coiled-coil domain containing 87	399599	0.202548	0.0898449	11.0966	4.92214
1843	Ltbp4	2.02459	latent transforming growth factor beta binding protein 4	108075	18.3755	9.07614	1691.72	824.95
1844	Gm10584	2.02453	predicted gene 10584	100043682	0.202453	0.087807	9.079	3.93771
1845	2500002B13Rik	2.02059	RIKEN cDNA 2500002B13 gene	78353	3.54727	1.75556	20.1756	7.87542
1846	Alg2	2.02037	"asparagine-linked glycosylation 2 (alpha-1,3-mannosyltransferase)"	56737	31.8431	15.761	1680.62	831.841
1847	Prx	2.02003	periaxin	19153	3.0161	1.4931	255.221	126.991
1848	Hpgd	2.01933	hydroxyprostaglandin dehydrogenase 15 (NAD)	15446	4.83518	2.39445	135.176	66.9411
1849	Cenpq	2.01823	centromere protein Q	83815	14.2845	7.07773	325.835	161.446
1850	Usp11	2.01634	ubiquitin specific peptidase 11	236733	14.2352	7.05992	859.479	426.257
1851	Hyal3	2.01627	hyaluronoglucosaminidase 3	109685	0.201627	0.0983802	6.05267	2.95328
1852	Itpr2	2.01427	"inositol 1,4,5-triphosphate receptor 2"	16439	4.81763	2.39175	1039.04	515.84
1853	Poln	2.01339	DNA polymerase N	272158	0.201339	0.0392749	10.0877	1.96874
1854	Cdc45	2.01289	cell division cycle 45	12544	13.4661	6.68992	422.678	204.761
1855	Bbs12	2.01217	Bardet-Biedl syndrome 12 (human)	241950	2.29959	1.14284	94.8251	46.2681
1856	Mageh1	2.01202	"melanoma antigen, family H, 1"	75625	27.1081	13.4731	596.188	296.313
1857	Slc25a53	2.01165	"solute carrier family 25, member 53"	67062	0.893775	0.444299	49.4303	23.6263
1858	Hrasls	2.01043	HRAS-like suppressor	27281	0.201043	0.078476	10.0878	3.93771
1859	Ankrd29	2.00848	ankyrin repeat domain 29	225187	0.874673	0.43549	49.4301	24.6107
1860	Kbtbd8	2.00805	kelch repeat and BTB (POZ) domain containing 8	243574	0.444687	0.221452	37.3248	17.7197
1861	Dap	2.00784	death-associated protein	223453	198.455	98.84	4670.64	2326.2
1862	Dab2	2.00654	"disabled 2, mitogen-responsive phosphoprotein"	13132	63.1742	31.4842	5036.83	2500.45
1863	Cep76	2.00645	centrosomal protein 76	225659	7.39869	3.68746	517.503	257.92
1864	Nlrx1	2.00515	NLR family member X1	270151	5.07546	2.53121	318.774	161.446
1865	Dlgap5	2.00385	"discs, large (Drosophila) homolog-associated protein 5"	218977	13.0126	6.49379	664.785	331.752
1866	Meis2	2.00236	Meis homeobox 2	17536	11.0815	5.53421	927.067	461.697
1867	Rgag1	2.00217	retrotransposon gag domain containing 1	209540	1.75563	0.876862	128.115	63.9878
1868	A330041J22Rik	2.00018	RIKEN cDNA A330041J22 gene	319556	0.200018	0	6.05267	0
