# Supplementary material for: Chromatin profiling identifies chondrocyte-specific Sox9 enhancers important for skeletal development
Source: JCI Insight. 2024 Jun 10;9(11):e175486. doi: 10.1172/jci.insight.175486 (PMC11382882; doi:10.1172/jci.insight.175486)
Supplement: Supporting data values [file jciinsight-9-175486-s024.xlsx]

## Sheet: Fig1B
Col2a1/bActin	Cho	DF		Acan/bActin	Cho	DF
	0.944238	2.34574e-06			0.900927	0.00664945
	1.03065	0.000106151			0.783239	0.00926022
	1.02511	0.000126542			1.31583	0.0105149
Ave	1	7.83462e-05		Ave	1	0.00880818
SD	0.0483703	6.66033e-05		SD	0.279779	0.00197196
Sox9 /bactin	Cho	DF		Col1a1 /bactin	Cho	DF
	1.14044	0.0022056			1.05586	5.10024
	0.956284	0.0207941			1.08337	5.95719
	0.903279	0.158424			0.860772	4.11928
Ave	1	0.0604745		Ave	1	5.0589
SD	0.124476	0.0853343		SD	0.121357	0.919653

## Sheet: Fig3a
Sox9/ bactin	1°Cho	2°Cho	DF
	1.09139	0.36786	0.080001
	1.46137	0.257863	0.136244
	1.11091	0.256245	0.134905
Ave	1.22122	0.293989	0.11705
SD	0.208204	0.0639788	0.0320922

## Sheet: Fig3c
E308-Luc	1°Cho	2°Cho	DF		E160-Luc	1°Cho	2°Cho	DF
	75.6786	41.8519	31.9393			14.7093	19.0504	5.66384
	77.2965	31.9832	32.3838			12.7418	13.184	5.66237
	112.742	31.7798	6.98082			16.3056	13.6433	6.85272
	79.2336	28.7336	32.6346			15.5573	10.7017	6.14272
Ave	86.2377	33.5871	25.9846		Ave	14.8285	14.1448	6.08041
SD	17.7293	5.70675	12.6725		SD	1.53641	3.51639	0.562329

## Sheet: Fig3d
Sox9/ bactin	ATDC5	10T1/2	C2C12	Raw264.7
	0.9171	0.606659	0.229909	0.000322097
	1.06904	0.530158	0.234244	0.000395182
	1.01387	0.528925	0.230262	0.000374936
Ave	1	0.555248	0.231472	0.000364072
SD	0.208204	1.2082	2.2082	3.2082

## Sheet: Fig3f
E308-Luc	ATDC5	10T1/2	C2C12	Raw264.7		E160-Luc	ATDC5	10T1/2	C2C12	Raw264.7
	645.994	290.798	247.403	1.15172			241.08	178.286	241.08	13.8531
	818.622	301.362	165.339	9.97237			182.592	170.864	182.592	12.7547
	764.22	299.257	133.36	17.9982			158.01	187.073	158.01	12.3296
Ave	742.946	297.139	182.034	9.70744		Ave	193.894	178.741	193.894	12.9791
SD	88.2586	5.59119	58.8259	8.42638		SD	42.6726	8.11442	42.6726	0.786179

## Sheet: Fig3h
Sox9/ bactin	Control	ITS
	1.08689	4.47615
	0.976163	3.34826
	0.936942	3.58306
Ave	1	3.80249
SD	0.0777663	0.595103

## Sheet: Fig3i
E308	Control	ITS		E160	Control	ITS
	0.499263	1.69999			0.27873	4.11986
	0.250547	1.67067			0.233227	4.26572
	0.0489051	1.33005			0.045877	3.7037
Ave	0.266238	1.5669		Ave	0.185945	4.02976
SD	0.225589	0.205643		SD	0.123417	0.291642

## Sheet: Fig4a
	miniP(Sox9)	E308	1-220	220-440	440-660
	5.63596	75.6786	254.747	7.36164	11.6851
	6.60494	77.2965	188.883	8.30882	9.40909
	6.20056	112.742	225.063	8.003	12.3218
	6.4819	79.2336	251.547	10.4745	9.78745
Ave	6.23084	86.2377	230.06	8.537	10.8009
SD	0.431192	17.7293	30.505	1.35064	1.42116

## Sheet: Fig4b
	miniP(Sox9)	E160	1-500	250-750	500-1200	1-250	125-375	250-500
	5.63596	14.7093	53.6012	9.44115	9.0133	7.99456	11.0293	30.6855
	6.60494	12.7418	56.6198	8.4507	9.58213	10.0565	11.4716	31.463
	6.20056	16.3056	52.7926	8.63283	8.41314	10.0837	10.1545	29.8538
	6.4819	15.5573	57.6454	8.85624	8.02465	10.5199	10.2414	39.8271
Ave	6.23084	14.8285	55.1647	8.84523	8.7583	9.66367	10.7242	32.9574
SD	0.431192	1.53641	2.33401	0.430507	0.683397	1.13282	0.634914	4.62673

## Sheet: Fig4c
	Sox9-miniP	E160	E308	E308+E160
	5.63596	53.6012	75.6786	171.053
	6.60494	56.6198	77.2965	199.025
	6.20057	52.7925	112.742	184.972
	6.48189	57.6454	79.2336	185.281
Ave	6.23084	55.1647	86.2377	185.083
SD	0.431192	2.33401	17.7293	11.4204

[truncated: 12 more sheets: Fig5b, Fig5c, Fig5d, Fig6e, Fig6f, Fig7, SuppleFigS6D, SuppleFigS6E, SuppleFigS7C, SuppleFigS9F, SuppleFigS10F, SuppleFigS11B]
